# Supplementary material for: Adaptation to the High-Arctic island environment despite long-term reduced genetic variation in Svalbard reindeer
Source: iScience. 2023 Sep 3;26(10):107811. doi: 10.1016/j.isci.2023.107811 (PMC10514459; doi:10.1016/j.isci.2023.107811)
Supplement: Table S1. Sampling information and estimates of inbreeding, heterozygosity and load in 133 reindeer, related to Figures 1–3 [file mmc2.xlsx]

## Sheet: Table S1
Table S1. Sampling information and estimates of inbreeding, heterozygosity and load in 133 reindeer.
Lab Id	Region	Sampling location	Subpopulation (Taylor et al. 2020; Burnett et al. 2023)	Sample age / Collection date	Longitude (UTMX)	Latitude (UTMY)	average coverage (-q30, -q 30)	Het (sites/100bp)	Total FROH (>=100kb)	FROH (>=2Mb)	Total Load (Count of High impact segregating alelles)	Total Load (Count of Moderate segregating alelles)	Ratio High Impact / Synonymous variants	Ratio Moderate Impact / Synonymous variants	DNA extraction method	Library preparation method	Analysis	Reference for genomic data	ENA project 1	ENA project 2 (this project contains additional data sequenced for the current study)
15460	Canada	Northwest Territories	BEL	1992-2015	NA	NA	40	2.59	0.00231647	0.00096237	60	1885	0.0145606	0.729669	NA	NA	Pop. Genomics / Demography	Taylor et al. 2020	PRJNA634908
17825	Canada	Northwest Territories	BEL	1992-2015	NA	NA	38	2.52	0.0303231	0.0205245	50	1910	0.0140271	0.732692	NA	NA	Pop. Genomics / Demography	Taylor et al. 2020	PRJNA634908
17896	Canada	Northwest Territories	BEL	1992-2015	NA	NA	37	2.54	0.00856339	0.00402775	56	1921	0.0143771	0.733854	NA	NA	Pop. Genomics / Demography	Taylor et al. 2020	PRJNA634908
20917	Canada	Ontario Pen Island	NAL	1992-2015	NA	NA	34	2.37	0.00597284	0.00082193	61	1896	0.0146229	0.730578	NA	NA	Pop. Genomics / Demography	Taylor et al. 2020	PRJNA634908
21332	Canada	Manitoba Qamanirijuaq	BEL	1992-2015	NA	NA	36	2.62	0.00072936	0	52	1872	0.0141387	0.73046	NA	NA	Pop. Genomics / Demography	Taylor et al. 2020	PRJNA634908
21350	Canada	Manitoba Qamanirijuaq	BEL	1992-2015	NA	NA	35	2.64	0.00019392	0	49	1894	0.0139461	0.730506	NA	NA	Pop. Genomics / Demography	Taylor et al. 2020	PRJNA634908
27177	Canada	Northwest Territories	BEL	1992-2015	NA	NA	40	2.6	0.00573901	0.00477338	55	1880	0.0143091	0.730954	NA	NA	Pop. Genomics / Demography	Taylor et al. 2020	PRJNA634908
27186	Canada	Northwest Territories	BEL	1992-2015	NA	NA	37	2.61	0.00269408	0.00226458	52	1873	0.0141012	0.72858	NA	NA	Pop. Genomics / Demography	Taylor et al. 2020	PRJNA634908
27689	Canada	Quebec George River	NAL	1992-2015	NA	NA	36	2.27	0.0283737	0.0226927	61	1944	0.0146047	0.732378	NA	NA	Pop. Genomics / Demography	Taylor et al. 2020	PRJNA634908
27694	Canada	Quebec George River	NAL	1992-2015	NA	NA	37	2.29	0.0036951	0	58	1928	0.0144047	0.729912	NA	NA	Pop. Genomics / Demography	Taylor et al. 2020	PRJNA634908
27737	Canada	Yukon Porcupine	BEL	1992-2015	NA	NA	38	2.62	0.0018479	0	62	1863	0.0147001	0.729745	NA	NA	Pop. Genomics / Demography	Taylor et al. 2020	PRJNA634908
27738	Canada	Yukon Porcupine	BEL	1992-2015	NA	NA	38	2.61	0.00835968	0.00604853	63	1885	0.0147316	0.729751	NA	NA	Pop. Genomics / Demography	Taylor et al. 2020	PRJNA634908
28327	Canada	British Columbia	BEL	1992-2015	NA	NA	34	2.58	0.00890879	0.00384938	57	1913	0.0143921	0.73129	NA	NA	Pop. Genomics / Demography	Taylor et al. 2020	PRJNA634908
28337	Canada	British Columbia	BEL	1992-2015	NA	NA	35	2.5	0.0391012	0.0334164	58	1846	0.0144404	0.727098	NA	NA	Pop. Genomics / Demography	Taylor et al. 2020	PRJNA634908
28395	Canada	British Columbia	BEL	1992-2015	NA	NA	32	2.06	0.174001	0.146119	57	1872	0.0143678	0.727744	NA	NA	Pop. Genomics / Demography	Taylor et al. 2020	PRJNA634908
28402	Canada	British Columbia	BEL	1992-2015	NA	NA	33	2.09	0.160579	0.133863	59	1867	0.0144797	0.727421	NA	NA	Pop. Genomics / Demography	Taylor et al. 2020	PRJNA634908
28575	Canada	British Columbia	BEL	1992-2015	NA	NA	35	2.55	0.0182014	0.01096	59	1913	0.0145124	0.731662	NA	NA	Pop. Genomics / Demography	Taylor et al. 2020	PRJNA634908
28580	Canada	British Columbia	BEL	1992-2015	NA	NA	33	2.5	0.0338363	0.0243208	54	1932	0.0142044	0.731413	NA	NA	Pop. Genomics / Demography	Taylor et al. 2020	PRJNA634908
28646	Canada	British Columbia	BEL	1992-2015	NA	NA	36	2.35	0.0440077	0.0194792	57	1879	0.0143897	0.729248	NA	NA	Pop. Genomics / Demography	Taylor et al. 2020	PRJNA634908
28649	Canada	British Columbia	BEL	1992-2015	NA	NA	35	2.35	0.0469953	0.0274077	52	1938	0.0141315	0.733819	NA	NA	Pop. Genomics / Demography	Taylor et al. 2020	PRJNA634908
34549	Canada	Nunavut Bathurst Island	BEL	1992-2015	NA	NA	39	2.02	0.0783408	0.0400703	54	1877	0.0142389	0.730082	NA	NA	Pop. Genomics / Demography	Taylor et al. 2020	PRJNA634908
34550	Canada	Nunavut Bathurst Island	BEL	1992-2015	NA	NA	39	2.02	0.057274	0.0105365	61	1866	0.0146072	0.728103	NA	NA	Pop. Genomics / Demography	Taylor et al. 2020	PRJNA634908
34590	Canada	Ontario Pen Island	NAL	1992-2015	NA	NA	34	2.36	0.0184237	0.0147134	56	1919	0.0143155	0.730598	NA	NA	Pop. Genomics / Demography	Taylor et al. 2020	PRJNA634908
35082	Canada	Northwest Territories	BEL	1992-2015	NA	NA	37	2.52	0.0261531	0.0182982	54	1883	0.0142558	0.731289	NA	NA	Pop. Genomics / Demography	Taylor et al. 2020	PRJNA634908
35324	Canada	Manitoba Naosap	NAL	1992-2015	NA	NA	33	2.31	0.0543917	0.0353557	55	1884	0.0142841	0.729901	NA	NA	Pop. Genomics / Demography	Taylor et al. 2020	PRJNA634908
35326	Canada	Manitoba Naosap	NAL	1992-2015	NA	NA	36	2.42	0.0273815	0.0166211	46	1923	0.013738	0.730083	NA	NA	Pop. Genomics / Demography	Taylor et al. 2020	PRJNA634908
39590	Canada	Ontario Ignace	NAL	1992-2015	NA	NA	33	1.76	0.238046	0.214887	55	1892	0.0142551	0.728871	NA	NA	Pop. Genomics / Demography	Taylor et al. 2020	PRJNA634908
39654	Canada	Ontario Cochrane	NAL	1992-2015	NA	NA	37	2.26	0.0328333	0.0204215	59	1905	0.0144269	0.7269	NA	NA	Pop. Genomics / Demography	Taylor et al. 2020	PRJNA634908
41660	Western Greenland	Kangerlussuaq	Western Greenland	1992-2015	NA	NA	34	0.885	0.345124	0.0875784	51	1832	0.0140408	0.726063	NA	NA	Pop. Genomics / Demography	Taylor et al. 2020	PRJNA634908
41667	Western Greenland	Kangerlussuaq	Western Greenland	1992-2015	NA	NA	29	0.897	0.332464	0.0752881	52	1872	0.0141139	0.729182	NA	NA	Pop. Genomics / Demography	Taylor et al. 2020	PRJNA634908
Re4570	Norway	Snøhetta, Norway	NA	2014-2020	NA	NA	10	2.12	0.122872	0.181861	53	1830	0.0142436	0.730564	Qiagen DNeasy Blood and Tissue kit	BEST dsDNA. Carøe et al. 2018.	Pop. Genomics / Demography	This study only	PRJEB61721
Re4572	Norway	Snøhetta, Norway	NA	2014-2020	NA	NA	11	2.17	0.10547	0.250765	54	1838	0.0143003	0.731018	Qiagen DNeasy Blood and Tissue kit	BEST dsDNA. Carøe et al. 2018.	Pop. Genomics / Demography	This study only	PRJEB61721
Re5053	Norway	Hardangervidda, Norway	NA	2014-2020	NA	NA	11	2.34	0.0514932	0.211567	57	1781	0.0144664	0.727577	Qiagen DNeasy Blood and Tissue kit	BEST dsDNA. Carøe et al. 2018.	Pop. Genomics / Demography	This study only	PRJEB61721
Re5055	Norway	Hardangervidda, Norway	NA	2014-2020	NA	NA	12	2.31	0.0514673	0.464744	58	1777	0.0145256	0.727474	Qiagen DNeasy Blood and Tissue kit	BEST dsDNA. Carøe et al. 2018.	Pop. Genomics / Demography	This study only	PRJEB61721
Re5497	Russia	Zabaikale, Russia	NA	2014-2020	NA	NA	10	3.24	0	0.453522	50	1862	0.0140391	0.730597	Qiagen DNeasy Blood and Tissue kit	BEST dsDNA. Carøe et al. 2018.	Pop. Genomics / Demography	This study only	PRJEB61721
Re5498	Russia	Zabaikale, Russia	NA	2014-2020	NA	NA	11	2.35	0.0414329	0.252675	53	1822	0.0142234	0.729076	Qiagen DNeasy Blood and Tissue kit	BEST dsDNA. Carøe et al. 2018.	Pop. Genomics / Demography	This study only	PRJEB61721
Re6808	Russia	South-central Taimyr, Volochanca River, Russia	NA	2014-2020	NA	NA	11	2.52	0.00087717	0.215971	50	1836	0.0140462	0.729497	Qiagen DNeasy Blood and Tissue kit	BEST dsDNA. Carøe et al. 2018.	Pop. Genomics / Demography	This study only	PRJEB61721
Re6847	Russia	Taimyr, North, Russia	NA	2014-2020	NA	NA	12	2.56	0.0038122	0.391024	58	1837	0.014501	0.729636	Qiagen DNeasy Blood and Tissue kit	BEST dsDNA. Carøe et al. 2018.	Pop. Genomics / Demography	This study only	PRJEB61721
Re7005	Russia	Chukotka, Russia	NA	2014-2020	NA	NA	12	2.5	0.0211704	0.209006	60	1858	0.0146275	0.731489	Qiagen DNeasy Blood and Tissue kit	BEST dsDNA. Carøe et al. 2018.	Pop. Genomics / Demography	This study only	PRJEB61721
Re7006	Russia	Chukotka, Russia	NA	2014-2020	NA	NA	13	2.56	0.0291508	0.283912	49	1891	0.0139524	0.730667	Qiagen DNeasy Blood and Tissue kit	BEST dsDNA. Carøe et al. 2018.	Pop. Genomics / Demography	This study only	PRJEB61721
NMBU27	Russia	Novaya Zemlya, Russia	NA	2020	NA	NA	7	NA	NA	NA	NA	NA	NA	NA	NA	NA	Demography	Weldenegodguad et al. 2020	PRJEB37216
NMBU28	Russia	Novaya Zemlya, Russia	NA	2020	NA	NA	7	NA	NA	NA	NA	NA	NA	NA	NA	NA	Demography	Weldenegodguad et al. 2020	PRJEB37216
B1	Svalbard	Adventdalen	ADV - Adventdalen	2014-2018	NA	NA	35	0.769	0.415929	0.23975	39	1756	0.0137782	0.728934	Peeters et al. 2020	BEST dsDNA. Carøe et al. 2018	Pop. Genomics / Demography	Burnett et al. 2022, bioRxiv	PRJEB57293
B100	Svalbard	Reindalen	ADV - Adventdalen	2014-2018	436912	8728884	19	0.718	0.459423	0.350307	44	1759	0.0136744	0.728392	Peeters et al. 2020	BEST dsDNA. Carøe et al. 2018	Pop. Genomics / Demography	Burnett et al. 2022, bioRxiv	PRJEB57293	PRJEB61721
B116	Svalbard	Kaffiøyra	R1 - Brøggerhalvøya, Sarsøyra, Kaffiøyra	2014-2018	436455	8729350	20	0.75	0.443013	0.235569	42	1740	0.0137158	0.728416	Peeters et al. 2020	BEST dsDNA. Carøe et al. 2018	Pop. Genomics / Demography	Burnett et al. 2022, bioRxiv	PRJEB57293	PRJEB61721
B128	Svalbard	Sorkapp	STH - Southern Spitsbergen	2014-2018	550702	8504024	20	0.503	0.611636	0.16994	43	1755	0.0137173	0.728271	Peeters et al. 2020	BEST dsDNA. Carøe et al. 2018	Pop. Genomics / Demography	Burnett et al. 2022, bioRxiv	PRJEB57293	PRJEB61721
B132	Svalbard	Sorkapp	STH - Southern Spitsbergen	2014-2018	550702	8504024	21	0.507	0.603135	0.241907	43	1751	0.0134759	0.72781	Peeters et al. 2020	BEST dsDNA. Carøe et al. 2018	Pop. Genomics / Demography	Burnett et al. 2022, bioRxiv	PRJEB57293	PRJEB61721
B2	Svalbard	Adventdalen	ADV - Adventdalen	2014-2018	NA	NA	40	0.761	0.432797	0.216763	39	1776	0.0136105	0.729613	Peeters et al. 2020	BEST dsDNA. Carøe et al. 2018	Pop. Genomics / Demography	Burnett et al. 2022, bioRxiv	PRJEB57293	PRJEB61721
B20	Svalbard	Breinesflya	STH - Southern Spitsbergen	2014-2018	519436	8525941	24	0.59	0.557169	0.306619	41	1768	0.0137664	0.72871	Peeters et al. 2020	BEST dsDNA. Carøe et al. 2018	Pop. Genomics / Demography	Burnett et al. 2022, bioRxiv	PRJEB57293	PRJEB61721
B26	Svalbard	Edgeoya NE	EST - Eastern Svalbard	2014-2018	669530	8695440	12	0.737	0.463436	0.223634	44	1766	0.0137463	0.730607	Peeters et al. 2020	BEST dsDNA. Carøe et al. 2018	Pop. Genomics / Demography	Burnett et al. 2022, bioRxiv	PRJEB57293	PRJEB61721
B29	Svalbard	Barentsoya, Vossebukta	EST - Eastern Svalbard	2014-2018	623290	8715053	21	0.648	0.502527	0.225325	43	1765	0.013495	0.729985	Peeters et al. 2020	BEST dsDNA. Carøe et al. 2018	Pop. Genomics / Demography	Burnett et al. 2022, bioRxiv	PRJEB57293	PRJEB61721
B3	Svalbard	Adventdalen	ADV - Adventdalen	2014-2018	NA	NA	37	0.707	0.455506	0.220114	40	1769	0.0138233	0.72854	Peeters et al. 2020	BEST dsDNA. Carøe et al. 2018	Pop. Genomics / Demography	Burnett et al. 2022, bioRxiv	PRJEB57293	PRJEB61721
B30	Svalbard	Barentsoya, Vossebukta	EST - Eastern Svalbard	2014-2018	622788	8715917	11	0.605	0.54743	0.43063	45	1763	0.013998	0.729828	Peeters et al. 2020	BEST dsDNA. Carøe et al. 2018	Pop. Genomics / Demography	Burnett et al. 2022, bioRxiv	PRJEB57293	PRJEB61721
B31R	Svalbard	Barents SW	EST - Eastern Svalbard	2014-2018	636360	8689890	14	0.709	0.469011	0.541233	48	1782	0.0135543	0.729711	Peeters et al. 2020	BEST dsDNA. Carøe et al. 2018	Pop. Genomics / Demography	Burnett et al. 2022, bioRxiv	PRJEB57293	PRJEB61721
C15	Svalbard	Frankenhalvoya	EST - Eastern Svalbard	2014-2018	635380	8730730	11	0.746	0.4695	0.214464	45	1768	0.0138572	0.730611	Peeters et al. 2020	BEST dsDNA. Carøe et al. 2018	Pop. Genomics / Demography	Burnett et al. 2022, bioRxiv	PRJEB57293	PRJEB61721
C28	Svalbard	Storsteinhalvoya	NE - North East Land	2014-2018	NA	NA	17	0.66	0.515174	0.601094	44	1794	0.0137743	0.730719	Peeters et al. 2020	BEST dsDNA. Carøe et al. 2018	Pop. Genomics / Demography	Burnett et al. 2022, bioRxiv	PRJEB57293	PRJEB61721
C3	Svalbard	Diskobukta	EST - Eastern Svalbard	2014-2018	646720	8662870	21	0.706	0.476085	0.269019	46	1757	0.0138841	0.728406	Peeters et al. 2020	BEST dsDNA. Carøe et al. 2018	Pop. Genomics / Demography	Burnett et al. 2022, bioRxiv	PRJEB57293	PRJEB61721
C51	Svalbard	Prins-Karls-Forland	R1 - Brøggerhalvøya, Sarsøyra, Kaffiøyra	2014-2018	426789	8699914	10	0.77	0.462837	0.286312	39	1783	0.013512	0.7313	Peeters et al. 2020	BEST dsDNA. Carøe et al. 2018	Pop. Genomics / Demography	Burnett et al. 2022, bioRxiv	PRJEB57293	PRJEB61721
C6	Svalbard	Diskobukta	EST - Eastern Svalbard	2014-2018	NA	NA	29	0.774	0.458201	0.0772245	41	1771	0.0138865	0.728758	Peeters et al. 2020	BEST dsDNA. Carøe et al. 2018	Pop. Genomics / Demography	Burnett et al. 2022, bioRxiv	PRJEB57293
C66	Svalbard	Mitrahalvoya	MTR - Mitrahalvøya	2014-2018	423876	8787362	22	0.529	0.592039	0.0625564	46	1761	0.0135942	0.728912	Peeters et al. 2020	BEST dsDNA. Carøe et al. 2018	Pop. Genomics / Demography	Burnett et al. 2022, bioRxiv	PRJEB57293	PRJEB61721
C7	Svalbard	Edgeoya NE	EST - Eastern Svalbard	2014-2018	NA	NA	34	0.706	0.46653	0.0136879	45	1758	0.0136635	0.728779	Peeters et al. 2020	BEST dsDNA. Carøe et al. 2018	Pop. Genomics / Demography	Burnett et al. 2022, bioRxiv	PRJEB57293
C71	Svalbard	Mitrahalvoya	MTR - Mitrahalvøya	2014-2018	426076	8785912	23	0.383	0.705031	0.0136867	42	1757	0.0136768	0.729485	Peeters et al. 2020	BEST dsDNA. Carøe et al. 2018	Pop. Genomics / Demography	Burnett et al. 2022, bioRxiv	PRJEB57293	PRJEB61721
C76	Svalbard	Nordaustlandet	NE - North East Land	2014-2018	558610	8879060	20	0.671	0.492973	0	42	1757	0.0138257	0.72838	Peeters et al. 2020	BEST dsDNA. Carøe et al. 2018	Pop. Genomics / Demography	Burnett et al. 2022, bioRxiv	PRJEB57293	PRJEB61721
C84	Svalbard	Storvika	STH - Southern Spitsbergen	2014-2018	482752	8579767	21	0.67	0.482629	0.0269842	44	1734	0.0137711	0.727138	Peeters et al. 2020	BEST dsDNA. Carøe et al. 2018	Pop. Genomics / Demography	Burnett et al. 2022, bioRxiv	PRJEB57293	PRJEB61721
T15	Svalbard	Austfjordnes	WDF - Wijdefjorden	2014-2018	526578	8783977	60	0.744	0.424847	0	48	1792	0.0140019	0.730605	Peeters et al. 2020	BEST dsDNA. Carøe et al. 2018	Pop. Genomics / Demography	Burnett et al. 2022, bioRxiv	PRJEB57293
T20	Svalbard	Prins-Karls-Forland	R1 - Brøggerhalvøya, Sarsøyra, Kaffiøyra	2014-2018	414192	8712346	23	0.715	0.4605	0.00252709	38	1774	0.0134404	0.729996	Peeters et al. 2020	BEST dsDNA. Carøe et al. 2018	Pop. Genomics / Demography	Burnett et al. 2022, bioRxiv	PRJEB57293
T25	Svalbard	Nordaustlandet	NE - North East Land	2014-2018	571260	8887280	21	0.625	0.511759	0.0173469	42	1790	0.0136542	0.730159	Peeters et al. 2020	BEST dsDNA. Carøe et al. 2018	Pop. Genomics / Demography	Burnett et al. 2022, bioRxiv	PRJEB57293	PRJEB61721
T37	Svalbard	Sarsøyra	R1 - Brøggerhalvøya, Sarsøyra, Kaffiøyra	2014-2018	428817	8749131	20	0.698	0.466914	0.0249378	39	1756	0.013495	0.728846	Peeters et al. 2020	BEST dsDNA. Carøe et al. 2018	Pop. Genomics / Demography	Burnett et al. 2022, bioRxiv	PRJEB57293	PRJEB61721
T47	Svalbard	Adventdalen	ADV - Adventdalen	2014-2018	518707	8674370	19	0.748	0.425003	0.22009	40	1765	0.0135289	0.728115	Peeters et al. 2020	BEST dsDNA. Carøe et al. 2018	Pop. Genomics / Demography	Burnett et al. 2022, bioRxiv	PRJEB57293	PRJEB61721
T5	Svalbard	Austfjordnes	WDF - Wijdefjorden	2014-2018	526185	8781489	19	0.662	0.472632	0.275984	44	1775	0.0137672	0.729264	Peeters et al. 2020	BEST dsDNA. Carøe et al. 2018	Pop. Genomics / Demography	Burnett et al. 2022, bioRxiv	PRJEB57293	PRJEB61721
B112	Svalbard	Kaffiøyra	R1 - Brøggerhalvøya, Sarsøyra, Kaffiøyra	2014-2018	437896	8726211	8	NA	NA	NA	NA	NA	NA	NA	Peeters et al. 2020	BEST dsDNA. Carøe et al. 2018	Demography	Burnett et al. 2022, bioRxiv	PRJEB57293	PRJEB61721
B115	Svalbard	Kaffiøyra	R1 - Brøggerhalvøya, Sarsøyra, Kaffiøyra	2014-2018	434502	8732705	7	NA	NA	NA	NA	NA	NA	NA	Peeters et al. 2020	BEST dsDNA. Carøe et al. 2018	Demography	Burnett et al. 2022, bioRxiv	PRJEB57293	PRJEB61721
B126	Svalbard	Sorkapp	STH - Southern Spitsbergen	2014-2018	550702	8504024	8	NA	NA	NA	NA	NA	NA	NA	Peeters et al. 2020	BEST dsDNA. Carøe et al. 2018	Demography	Burnett et al. 2022, bioRxiv	PRJEB57293	PRJEB61721
B13	Svalbard	Kaffiøyra	R1 - Brøggerhalvøya, Sarsøyra, Kaffiøyra	2014-2018	434113	8732939	8	NA	NA	NA	NA	NA	NA	NA	Peeters et al. 2020	BEST dsDNA. Carøe et al. 2018	Demography	Burnett et al. 2022, bioRxiv	PRJEB57293	PRJEB61721
B136	Svalbard	Barents SW	EST - Eastern Svalbard	2014-2018	NA	NA	4	NA	NA	NA	NA	NA	NA	NA	Peeters et al. 2020	Novogene	Demography	This study only	PRJEB61721
B140	Svalbard	Barents SW	EST - Eastern Svalbard	2014-2018	NA	NA	4	NA	NA	NA	NA	NA	NA	NA	Peeters et al. 2020	Novogene	Demography	This study only	PRJEB61721
B143	Svalbard	Barents SE	EST - Eastern Svalbard	2014-2018	NA	NA	5	NA	NA	NA	NA	NA	NA	NA	Peeters et al. 2020	Novogene	Demography	This study only	PRJEB61721
B144	Svalbard	Barents SE	EST - Eastern Svalbard	2014-2018	NA	NA	4	NA	NA	NA	NA	NA	NA	NA	Peeters et al. 2020	Novogene	Demography	This study only	PRJEB61721
B147	Svalbard	Barents SE	EST - Eastern Svalbard	2014-2018	NA	NA	5	NA	NA	NA	NA	NA	NA	NA	Peeters et al. 2020	Novogene	Demography	This study only	PRJEB61721
B151	Svalbard	Vossebukta	EST - Eastern Svalbard	2014-2018	NA	NA	5	NA	NA	NA	NA	NA	NA	NA	Peeters et al. 2020	Novogene	Demography	This study only	PRJEB61721
B16	Svalbard	Brøgger	R1 - Brøggerhalvøya, Sarsøyra, Kaffiøyra	2014-2018	427416	8767695	9	NA	NA	NA	NA	NA	NA	NA	Peeters et al. 2020	BEST dsDNA. Carøe et al. 2018	Demography	Burnett et al. 2022, bioRxiv	PRJEB57293	PRJEB61721
B25	Svalbard	Bohemanflya	R2 - Daudmannsøyra, North Isfjorden	2014-2018	494480	8700857	8	NA	NA	NA	NA	NA	NA	NA	Peeters et al. 2020	BEST dsDNA. Carøe et al. 2018	Demography	Burnett et al. 2022, bioRxiv	PRJEB57293	PRJEB61721
B32	Svalbard	Austfjordnes	WDF - Wijdefjorden	2014-2018	NA	NA	4	NA	NA	NA	NA	NA	NA	NA	Peeters et al. 2020	Novogene	Demography	This study only	PRJEB61721
B33	Svalbard	Austfjordnes	WDF - Wijdefjorden	2014-2018	NA	NA	4	NA	NA	NA	NA	NA	NA	NA	Peeters et al. 2020	Novogene	Demography	This study only	PRJEB61721
B36	Svalbard	Austfjordnes	WDF - Wijdefjorden	2014-2018	NA	NA	4	NA	NA	NA	NA	NA	NA	NA	Peeters et al. 2020	Novogene	Demography	This study only	PRJEB61721
B38	Svalbard	Austfjordnes	WDF - Wijdefjorden	2014-2018	NA	NA	4	NA	NA	NA	NA	NA	NA	NA	Peeters et al. 2020	Novogene	Demography	This study only	PRJEB61721
B39	Svalbard	Austfjordnes	WDF - Wijdefjorden	2014-2018	NA	NA	4	NA	NA	NA	NA	NA	NA	NA	Peeters et al. 2020	Novogene	Demography	This study only	PRJEB61721
B40	Svalbard	Austfjordnes	WDF - Wijdefjorden	2014-2018	NA	NA	4	NA	NA	NA	NA	NA	NA	NA	Peeters et al. 2020	Novogene	Demography	This study only	PRJEB61721
B49	Svalbard	Bohemanflya	R2 - Daudmannsøyra, North Isfjorden	2014-2018	490595	8707258	8	NA	NA	NA	NA	NA	NA	NA	Peeters et al. 2020	BEST dsDNA. Carøe et al. 2018	Demography	Burnett et al. 2022, bioRxiv	PRJEB57293	PRJEB61721
B70	Svalbard	Adventdalen	ADV - Adventdalen	2014-2018	531252	8678585	8	NA	NA	NA	NA	NA	NA	NA	Peeters et al. 2020	BEST dsDNA. Carøe et al. 2018	Demography	Burnett et al. 2022, bioRxiv	PRJEB57293	PRJEB61721
B71	Svalbard	Adventdalen	ADV - Adventdalen	2014-2018	521348	8681465	9	NA	NA	NA	NA	NA	NA	NA	Peeters et al. 2020	BEST dsDNA. Carøe et al. 2018	Demography	Burnett et al. 2022, bioRxiv	PRJEB57293	PRJEB61721
B73	Svalbard	Adventdalen	ADV - Adventdalen	2014-2018	520644	8687397	8	NA	NA	NA	NA	NA	NA	NA	Peeters et al. 2020	BEST dsDNA. Carøe et al. 2018	Demography	Burnett et al. 2022, bioRxiv	PRJEB57293	PRJEB61721
B74	Svalbard	Adventdalen	ADV - Adventdalen	2014-2018	517109	8681136	8	NA	NA	NA	NA	NA	NA	NA	Peeters et al. 2020	BEST dsDNA. Carøe et al. 2018	Demography	Burnett et al. 2022, bioRxiv	PRJEB57293	PRJEB61721
B78	Svalbard	Adventdalen	ADV - Adventdalen	2014-2018	530078	8678730	8	NA	NA	NA	NA	NA	NA	NA	Peeters et al. 2020	BEST dsDNA. Carøe et al. 2018	Demography	Burnett et al. 2022, bioRxiv	PRJEB57293	PRJEB61721
B85	Svalbard	Brøgger	R1 - Brøggerhalvøya, Sarsøyra, Kaffiøyra - Reintroduced pop 1	2014-2018	426059	8760116	9	NA	NA	NA	NA	NA	NA	NA	Peeters et al. 2020	BEST dsDNA. Carøe et al. 2018	Demography	Burnett et al. 2022, bioRxiv	PRJEB57293	PRJEB61721
B87	Svalbard	Brøgger	R1 - Brøggerhalvøya, Sarsøyra, Kaffiøyra - Reintroduced pop 1	2014-2018	424103	8762770	8	NA	NA	NA	NA	NA	NA	NA	Peeters et al. 2020	BEST dsDNA. Carøe et al. 2018	Demography	Burnett et al. 2022, bioRxiv	PRJEB57293	PRJEB61721
B96	Svalbard	Brøgger	R1 - Brøggerhalvøya, Sarsøyra, Kaffiøyra - Reintroduced pop 1	2014-2018	424103	8762770	8	NA	NA	NA	NA	NA	NA	NA	Peeters et al. 2020	BEST dsDNA. Carøe et al. 2018	Demography	Burnett et al. 2022, bioRxiv	PRJEB57293	PRJEB61721
B98	Svalbard	Kaffiøyra	R1 - Brøggerhalvøya, Sarsøyra, Kaffiøyra - Reintroduced pop 3	2014-2018	437491	8728925	8	NA	NA	NA	NA	NA	NA	NA	Peeters et al. 2020	BEST dsDNA. Carøe et al. 2018	Demography	Burnett et al. 2022, bioRxiv	PRJEB57293	PRJEB61721
C17	Svalbard	Frankenhalvoya	EST - Eastern Svalbard	2014-2018	NA	NA	4	NA	NA	NA	NA	NA	NA	NA	Peeters et al. 2020	Novogene	Demography	This study only	PRJEB61721
C21	Svalbard	Frankenhalvoya	EST - Eastern Svalbard	2014-2018	636120	8733180	5	NA	NA	NA	NA	NA	NA	NA	Peeters et al. 2020	BEST dsDNA. Carøe et al. 2018	Demography	Burnett et al. 2022, bioRxiv	PRJEB57293	PRJEB61721
C46	Svalbard	Prins-Karls-Forland	R1 - Brøggerhalvøya, Sarsøyra, Kaffiøyra - Reintroduced pop 4	2014-2018	424649	8703869	5	NA	NA	NA	NA	NA	NA	NA	Peeters et al. 2020	BEST dsDNA. Carøe et al. 2018	Demography	Burnett et al. 2022, bioRxiv	PRJEB57293	PRJEB61721
C5	Svalbard	Diskobukta	EST - Eastern Svalbard	2014-2018	648030	8662310	7	NA	NA	NA	NA	NA	NA	NA	Peeters et al. 2020	BEST dsDNA. Carøe et al. 2018	Demography	Burnett et al. 2022, bioRxiv	PRJEB57293	PRJEB61721
C61	Svalbard	Mitrahalvoya	MTR - Mitrahalvøya	2014-2018	422653	8795746	6	NA	NA	NA	NA	NA	NA	NA	Peeters et al. 2020	BEST dsDNA. Carøe et al. 2018	Demography	Burnett et al. 2022, bioRxiv	PRJEB57293	PRJEB61721
C67	Svalbard	Mitrahalvoya	MTR - Mitrahalvøya	2014-2018	424220	8786846	9	NA	NA	NA	NA	NA	NA	NA	Peeters et al. 2020	BEST dsDNA. Carøe et al. 2018	Demography	Burnett et al. 2022, bioRxiv	PRJEB57293	PRJEB61721
C68	Svalbard	Mitrahalvoya	MTR - Mitrahalvøya	2014-2018	427483	8787529	6	NA	NA	NA	NA	NA	NA	NA	Peeters et al. 2020	BEST dsDNA. Carøe et al. 2018	Demography	Burnett et al. 2022, bioRxiv	PRJEB57293	PRJEB61721
C72	Svalbard	Mitrahalvoya	MTR - Mitrahalvøya	2014-2018	421508	8789417	4	NA	NA	NA	NA	NA	NA	NA	Peeters et al. 2020	BEST dsDNA. Carøe et al. 2018	Demography	Burnett et al. 2022, bioRxiv	PRJEB57293	PRJEB61721
C83	Svalbard	Storvika	STH - Southern Spitsbergen	2014-2018	482740	8578526	8	NA	NA	NA	NA	NA	NA	NA	Peeters et al. 2020	BEST dsDNA. Carøe et al. 2018	Demography	Burnett et al. 2022, bioRxiv	PRJEB57293	PRJEB61721
C9	Svalbard	Diskobukta	EST - Eastern Svalbard	2014-2018	NA	NA	5	NA	NA	NA	NA	NA	NA	NA	Peeters et al. 2020	Novogene	Demography	This study only	PRJEB61721
Re191	Svalbard	Nord-Austlandet	NE - North East Land	2014-2018	NA	NA	5	NA	NA	NA	NA	NA	NA	NA	Qiagen DNeasy Blood and Tissue kit	Novogene	Demography	This study only	PRJEB61721
RTM12	Svalbard	Daudmanns	R2 - Daudmannsøyra, North Isfjorden - Reintroduced pop 6	2014-2018	NA	NA	7	NA	NA	NA	NA	NA	NA	NA	Burnett et al. 2022, bioRxiv (Qiagen DNeasy Blood and Tissue kit)	BEST dsDNA. Carøe et al. 2018	Demography	Burnett et al. 2022, bioRxiv	PRJEB57293	PRJEB61721
RTM13	Svalbard	Daudmanns	R2 - Daudmannsøyra, North Isfjorden - Reintroduced pop 6	2014-2018	NA	NA	7	NA	NA	NA	NA	NA	NA	NA	Burnett et al. 2022, bioRxiv (Qiagen DNeasy Blood and Tissue kit)	BEST dsDNA. Carøe et al. 2018	Demography	Burnett et al. 2022, bioRxiv	PRJEB57293	PRJEB61721
RTM14	Svalbard	Daudmanns	R2 - Daudmannsøyra, North Isfjorden - Reintroduced pop 6	2014-2018	NA	NA	7	NA	NA	NA	NA	NA	NA	NA	Burnett et al. 2022, bioRxiv (Qiagen DNeasy Blood and Tissue kit)	BEST dsDNA. Carøe et al. 2018	Demography	Burnett et al. 2022, bioRxiv	PRJEB57293	PRJEB61721
RTM17	Svalbard	Daudmanns	R2 - Daudmannsøyra, North Isfjorden - Reintroduced pop 6	2014-2018	NA	NA	5	NA	NA	NA	NA	NA	NA	NA	Burnett et al. 2022, bioRxiv (Qiagen DNeasy Blood and Tissue kit)	BEST dsDNA. Carøe et al. 2018	Demography	Burnett et al. 2022, bioRxiv	PRJEB57293	PRJEB61721
RTM18	Svalbard	Daudmanns	R2 - Daudmannsøyra, North Isfjorden - Reintroduced pop 6	2014-2018	NA	NA	8	NA	NA	NA	NA	NA	NA	NA	Burnett et al. 2022, bioRxiv (Qiagen DNeasy Blood and Tissue kit)	BEST dsDNA. Carøe et al. 2018	Demography	Burnett et al. 2022, bioRxiv	PRJEB57293	PRJEB61721
T11	Svalbard	Austfjordnes	WDF - Wijdefjorden	2014-2018	525516	8785622	6	NA	NA	NA	NA	NA	NA	NA	Peeters et al. 2020	BEST dsDNA. Carøe et al. 2018	Demography	Burnett et al. 2022, bioRxiv	PRJEB57293	PRJEB61721
T16	Svalbard	Austfjordnes	WDF - Wijdefjorden	2014-2018	525449	8783552	4	NA	NA	NA	NA	NA	NA	NA	Peeters et al. 2020	BEST dsDNA. Carøe et al. 2018	Demography	Burnett et al. 2022, bioRxiv	PRJEB57293	PRJEB61721
T18	Svalbard	Erdmannflya	R2 - Daudmannsøyra, North Isfjorden	2014-2018	482060	8695328	9	NA	NA	NA	NA	NA	NA	NA	Peeters et al. 2020	BEST dsDNA. Carøe et al. 2018	Demography	Burnett et al. 2022, bioRxiv	PRJEB57293	PRJEB61721
T2	Svalbard	Austfjordnes	WDF - Wijdefjorden	2014-2018	527095	8781757	8	NA	NA	NA	NA	NA	NA	NA	Peeters et al. 2020	BEST dsDNA. Carøe et al. 2018	Demography	Burnett et al. 2022, bioRxiv	PRJEB57293	PRJEB61721
T31	Svalbard	Sarsøyra	R1 - Brøggerhalvøya, Sarsøyra, Kaffiøyra - Reintroduced pop 2	2014-2018	429170	8746352	8	NA	NA	NA	NA	NA	NA	NA	Peeters et al. 2020	BEST dsDNA. Carøe et al. 2018	Demography	Burnett et al. 2022, bioRxiv	PRJEB57293	PRJEB61721
T34	Svalbard	Sarsøyra	R1 - Brøggerhalvøya, Sarsøyra, Kaffiøyra - Reintroduced pop 2	2014-2018	429625	8749645	8	NA	NA	NA	NA	NA	NA	NA	Peeters et al. 2020	BEST dsDNA. Carøe et al. 2018	Demography	Burnett et al. 2022, bioRxiv	PRJEB57293	PRJEB61721
T35	Svalbard	Sarsøyra	R1 - Brøggerhalvøya, Sarsøyra, Kaffiøyra	2014-2018	429289	8746604	7	NA	NA	NA	NA	NA	NA	NA	Peeters et al. 2020	BEST dsDNA. Carøe et al. 2018	Demography	Burnett et al. 2022, bioRxiv	PRJEB57293	PRJEB61721
T38	Svalbard	Sarsøyra	R1 - Brøggerhalvøya, Sarsøyra, Kaffiøyra	2014-2018	429126	8740648	7	NA	NA	NA	NA	NA	NA	NA	Peeters et al. 2020	BEST dsDNA. Carøe et al. 2018	Demography	Burnett et al. 2022, bioRxiv	PRJEB57293	PRJEB61721
T44	Svalbard	Adventdalen	ADV - Adventdalen	2014-2018	532154	8678920	7	NA	NA	NA	NA	NA	NA	NA	Peeters et al. 2020	BEST dsDNA. Carøe et al. 2018	Demography	Burnett et al. 2022, bioRxiv	PRJEB57293	PRJEB61721
T45	Svalbard	Adventdalen	ADV - Adventdalen	2014-2018	530960	8679348	8	NA	NA	NA	NA	NA	NA	NA	Peeters et al. 2020	BEST dsDNA. Carøe et al. 2018	Demography	Burnett et al. 2022, bioRxiv	PRJEB57293	PRJEB61721
T46	Svalbard	Adventdalen	ADV - Adventdalen	2014-2018	540769	8681537	8	NA	NA	NA	NA	NA	NA	NA	Peeters et al. 2020	BEST dsDNA. Carøe et al. 2018	Demography	Burnett et al. 2022, bioRxiv	PRJEB57293	PRJEB61721
T48	Svalbard	Adventdalen	ADV - Adventdalen	2014-2018	537831	8682467	8	NA	NA	NA	NA	NA	NA	NA	Peeters et al. 2020	BEST dsDNA. Carøe et al. 2018	Demography	Burnett et al. 2022, bioRxiv	PRJEB57293	PRJEB61721
T49	Svalbard	Adventdalen	ADV - Adventdalen	2014-2018	537724	8682396	9	NA	NA	NA	NA	NA	NA	NA	Peeters et al. 2020	BEST dsDNA. Carøe et al. 2018	Demography	Burnett et al. 2022, bioRxiv	PRJEB57293	PRJEB61721
T51	Svalbard	Adventdalen	ADV - Adventdalen	2014-2018	515433	8682119	9	NA	NA	NA	NA	NA	NA	NA	Peeters et al. 2020	BEST dsDNA. Carøe et al. 2018	Demography	Burnett et al. 2022, bioRxiv	PRJEB57293	PRJEB61721
T53	Svalbard	Adventdalen	ADV - Adventdalen	2014-2018	533883	8681522	4	NA	NA	NA	NA	NA	NA	NA	Peeters et al. 2020	BEST dsDNA. Carøe et al. 2018	Demography	Burnett et al. 2022, bioRxiv	PRJEB57293	PRJEB61721
T54	Svalbard	Adventdalen	ADV - Adventdalen	2014-2018	541979	8678733	7	NA	NA	NA	NA	NA	NA	NA	Peeters et al. 2020	BEST dsDNA. Carøe et al. 2018	Demography	Burnett et al. 2022, bioRxiv	PRJEB57293	PRJEB61721
T6	Svalbard	Austfjordnes	WDF - Wijdefjorden	2014-2018	526911	8779160	7	NA	NA	NA	NA	NA	NA	NA	Peeters et al. 2020	BEST dsDNA. Carøe et al. 2018	Demography	Burnett et al. 2022, bioRxiv	PRJEB57293	PRJEB61721
T7	Svalbard	Austfjordnes	WDF - Wijdefjorden	2014-2018	525984	8784751	6	NA	NA	NA	NA	NA	NA	NA	Peeters et al. 2020	BEST dsDNA. Carøe et al. 2018	Demography	Burnett et al. 2022, bioRxiv	PRJEB57293	PRJEB61721
T8	Svalbard	Austfjordnes	WDF - Wijdefjorden	2014-2018	526456	8782393	8	NA	NA	NA	NA	NA	NA	NA	Peeters et al. 2020	BEST dsDNA. Carøe et al. 2018	Demography	Burnett et al. 2022, bioRxiv	PRJEB57293	PRJEB61721
