# Supplementary material for: Adaptation to the High-Arctic island environment despite long-term reduced genetic variation in Svalbard reindeer
Source: iScience. 2023 Sep 3;26(10):107811. doi: 10.1016/j.isci.2023.107811 (PMC10514459; doi:10.1016/j.isci.2023.107811)
Supplement: Table S2. Allele frequencies for High and Moderate impact variants. Fixed variants in all populations were removed, related to Figure 3 [file mmc3.xlsx]

## Sheet: Table S2
Table S2. Allele frequencies for High and Moderate impact variants. Fixed variants in all populations were removed
Impact	CHROM	ID	REF	ALT	Canada	Greenland	Norway	Russia	Svalbard	transcript	effect
High	HiC_scaffold_18	48821806	A	T	0	0	0	0	0.0178571	Odocoileus_hemionus_HiC.fasta018033	stop_gained
High	HiC_scaffold_4	13837923	C	T	0	0	0	0	0.0357143	Odocoileus_hemionus_HiC.fasta005623	stop_gained
High	HiC_scaffold_26	52550718	A	T	0	0	0	0	0.0535714	Odocoileus_hemionus_HiC.fasta022959	stop_gained
High	HiC_scaffold_16	13578531	A	G	0	0	0	0	0.678571	Odocoileus_hemionus_HiC.fasta015259	stop_lost&splice_region_variant
High	HiC_scaffold_2	81533286	A	G	0	0	0	0	0.910714	Odocoileus_hemionus_HiC.fasta003722	start_lost
High	HiC_scaffold_1	19077496	C	T	0	0	0	0.0833333	0	Odocoileus_hemionus_HiC.fasta001865	stop_gained
High	HiC_scaffold_1	49352348	G	T	0	0	0	0.0833333	0	Odocoileus_hemionus_HiC.fasta002246	stop_gained
High	HiC_scaffold_1	55957610	C	T	0	0	0	0.0833333	0	Odocoileus_hemionus_HiC.fasta002305	stop_gained
High	HiC_scaffold_1	107609988	C	A	0	0	0	0.0833333	0	Odocoileus_hemionus_HiC.fasta002868	stop_lost&splice_region_variant
High	HiC_scaffold_4	44773825	G	A	0	0	0	0.0833333	0	Odocoileus_hemionus_HiC.fasta005884	stop_gained
High	HiC_scaffold_5	42748885	C	T	0	0	0	0.0833333	0	Odocoileus_hemionus_HiC.fasta007086	stop_gained
High	HiC_scaffold_5	47734368	T	A	0	0	0	0.0833333	0	Odocoileus_hemionus_HiC.fasta007139	stop_gained
High	HiC_scaffold_6	51392875	G	T	0	0	0	0.0833333	0	Odocoileus_hemionus_HiC.fasta008324	stop_gained
High	HiC_scaffold_7	12039477	A	T	0	0	0	0.0833333	0	Odocoileus_hemionus_HiC.fasta008805	stop_gained
High	HiC_scaffold_7	57587570	G	T	0	0	0	0.0833333	0	Odocoileus_hemionus_HiC.fasta009226	stop_gained
High	HiC_scaffold_10	27588962	T	A	0	0	0	0.0833333	0	Odocoileus_hemionus_HiC.fasta011312	stop_gained
High	HiC_scaffold_10	32022084	G	A	0	0	0	0.0833333	0	Odocoileus_hemionus_HiC.fasta011361	start_lost
High	HiC_scaffold_10	40994315	C	T	0	0	0	0.0833333	0	Odocoileus_hemionus_HiC.fasta011472	stop_gained
High	HiC_scaffold_16	13578790	C	T	0	0	0	0.0833333	0	Odocoileus_hemionus_HiC.fasta015259	stop_gained
High	HiC_scaffold_16	18965218	T	G	0	0	0	0.0833333	0	Odocoileus_hemionus_HiC.fasta015305	stop_lost&splice_region_variant
High	HiC_scaffold_17	4179616	G	A	0	0	0	0.0833333	0	Odocoileus_hemionus_HiC.fasta015737	stop_gained
High	HiC_scaffold_17	5489733	G	A	0	0	0	0.0833333	0	Odocoileus_hemionus_HiC.fasta015785	stop_gained
High	HiC_scaffold_17	10856496	A	G	0	0	0	0.0833333	0	Odocoileus_hemionus_HiC.fasta016034	start_lost
High	HiC_scaffold_19	26206919	A	C	0	0	0	0.0833333	0	Odocoileus_hemionus_HiC.fasta018546	stop_lost
High	HiC_scaffold_20	43964564	C	T	0	0	0	0.0833333	0	Odocoileus_hemionus_HiC.fasta019306	stop_gained
High	HiC_scaffold_23	39113128	G	T	0	0	0	0.0833333	0	Odocoileus_hemionus_HiC.fasta020975	stop_gained
High	HiC_scaffold_24	10350480	C	T	0	0	0	0.0833333	0	Odocoileus_hemionus_HiC.fasta021398	stop_gained
High	HiC_scaffold_28	19830682	C	T	0	0	0	0.0833333	0	Odocoileus_hemionus_HiC.fasta023470	stop_gained
High	HiC_scaffold_28	25027850	C	T	0	0	0	0.0833333	0	Odocoileus_hemionus_HiC.fasta023714	stop_gained
High	HiC_scaffold_28	39959033	C	T	0	0	0	0.0833333	0	Odocoileus_hemionus_HiC.fasta023944	stop_gained
High	HiC_scaffold_28	39959096	C	T	0	0	0	0.0833333	0	Odocoileus_hemionus_HiC.fasta023944	stop_gained
High	HiC_scaffold_29	32278686	G	A	0	0	0	0.0833333	0	Odocoileus_hemionus_HiC.fasta024669	stop_gained
High	HiC_scaffold_31	41773060	C	A	0	0	0	0.0833333	0	Odocoileus_hemionus_HiC.fasta025599	stop_gained
High	HiC_scaffold_33	5591924	G	T	0	0	0	0.0833333	0	Odocoileus_hemionus_HiC.fasta026031	stop_gained
High	HiC_scaffold_33	38113906	C	T	0	0	0	0.0833333	0	Odocoileus_hemionus_HiC.fasta026565	stop_gained
High	HiC_scaffold_13	57272530	C	A	0	0	0	0.166667	0	Odocoileus_hemionus_HiC.fasta013793	stop_gained
High	HiC_scaffold_17	12072803	C	A	0	0	0	0.166667	0	Odocoileus_hemionus_HiC.fasta016098	stop_gained
High	HiC_scaffold_5	84782488	G	A	0	0	0.125	0	0	Odocoileus_hemionus_HiC.fasta007739	stop_gained
High	HiC_scaffold_6	34822897	C	T	0	0	0.125	0	0	Odocoileus_hemionus_HiC.fasta008107	stop_gained
High	HiC_scaffold_8	52016968	G	A	0	0	0.125	0	0	Odocoileus_hemionus_HiC.fasta009910	stop_gained
High	HiC_scaffold_11	43660517	A	G	0	0	0.125	0	0	Odocoileus_hemionus_HiC.fasta012158	stop_lost&splice_region_variant
High	HiC_scaffold_12	67850747	T	A	0	0	0.125	0	0	Odocoileus_hemionus_HiC.fasta013341	stop_gained
High	HiC_scaffold_13	12017783	A	T	0	0	0.125	0	0	Odocoileus_hemionus_HiC.fasta013462	stop_gained
High	HiC_scaffold_12	9142805	C	A	0	0	0.25	0	0	Odocoileus_hemionus_HiC.fasta012508	stop_gained
High	HiC_scaffold_12	33855706	C	T	0	0	0.25	0	0	Odocoileus_hemionus_HiC.fasta012764	stop_gained
High	HiC_scaffold_12	43511249	C	T	0	0	0.25	0	0	Odocoileus_hemionus_HiC.fasta012874	stop_gained
High	HiC_scaffold_14	17852497	G	A	0	0	0.25	0	0	Odocoileus_hemionus_HiC.fasta014339	stop_gained
High	HiC_scaffold_21	22830529	T	C	0	0	0.25	0	0	Odocoileus_hemionus_HiC.fasta019860	start_lost
High	HiC_scaffold_26	25632309	C	T	0	0	0.25	0	0	Odocoileus_hemionus_HiC.fasta022618	stop_gained
High	HiC_scaffold_10	32205700	T	C	0	0	0.375	0	0	Odocoileus_hemionus_HiC.fasta011365	start_lost
High	HiC_scaffold_22	32688717	T	G	0	0	0.5	0	0	Odocoileus_hemionus_HiC.fasta020302	stop_lost&splice_region_variant
High	HiC_scaffold_21	8041956	G	C	0	0	0.625	0.25	0	Odocoileus_hemionus_HiC.fasta019744	stop_gained
High	HiC_scaffold_11	41358386	G	T	0	0.25	0	0	0	Odocoileus_hemionus_HiC.fasta012138	stop_gained
High	HiC_scaffold_1	17674072	C	A	0.0178571	0	0	0	0	Odocoileus_hemionus_HiC.fasta001811	stop_gained
High	HiC_scaffold_1	17675603	G	T	0.0178571	0	0	0	0	Odocoileus_hemionus_HiC.fasta001811	stop_gained
High	HiC_scaffold_1	30320536	T	G	0.0178571	0	0	0	0	Odocoileus_hemionus_HiC.fasta002055	stop_gained
High	HiC_scaffold_1	55957604	C	T	0.0178571	0	0	0	0	Odocoileus_hemionus_HiC.fasta002305	stop_gained
High	HiC_scaffold_1	65855616	C	T	0.0178571	0	0	0	0	Odocoileus_hemionus_HiC.fasta002362	stop_gained
High	HiC_scaffold_1	73496823	T	A	0.0178571	0	0	0	0	Odocoileus_hemionus_HiC.fasta002405	stop_gained
High	HiC_scaffold_1	74870529	A	C	0.0178571	0	0	0	0	Odocoileus_hemionus_HiC.fasta002413	stop_gained
High	HiC_scaffold_1	74870678	G	A	0.0178571	0	0	0	0	Odocoileus_hemionus_HiC.fasta002413	stop_gained
High	HiC_scaffold_1	92411640	T	C	0.0178571	0	0	0	0	Odocoileus_hemionus_HiC.fasta002568	start_lost
High	HiC_scaffold_2	5427443	C	T	0.0178571	0	0	0	0	Odocoileus_hemionus_HiC.fasta003015	stop_gained
High	HiC_scaffold_2	12429654	A	T	0.0178571	0	0	0	0	Odocoileus_hemionus_HiC.fasta003105	stop_gained
High	HiC_scaffold_2	17531076	G	A	0.0178571	0	0	0	0	Odocoileus_hemionus_HiC.fasta003205	start_lost
High	HiC_scaffold_2	87997470	C	A	0.0178571	0	0	0	0	Odocoileus_hemionus_HiC.fasta003780	stop_gained
High	HiC_scaffold_3	39462694	G	T	0.0178571	0	0	0	0	Odocoileus_hemionus_HiC.fasta004158	stop_gained
High	HiC_scaffold_3	39462746	G	A	0.0178571	0	0	0	0	Odocoileus_hemionus_HiC.fasta004158	stop_gained
High	HiC_scaffold_3	41900731	G	A	0.0178571	0	0	0	0	Odocoileus_hemionus_HiC.fasta004181	stop_gained
High	HiC_scaffold_3	46484486	G	A	0.0178571	0	0	0	0	Odocoileus_hemionus_HiC.fasta004231	stop_gained
High	HiC_scaffold_3	57283794	T	A	0.0178571	0	0	0	0	Odocoileus_hemionus_HiC.fasta004386	stop_gained
High	HiC_scaffold_3	65454909	G	A	0.0178571	0	0	0	0	Odocoileus_hemionus_HiC.fasta004582	stop_gained
High	HiC_scaffold_3	65489006	G	A	0.0178571	0	0	0	0	Odocoileus_hemionus_HiC.fasta004583	stop_gained
High	HiC_scaffold_3	75791192	C	T	0.0178571	0	0	0	0	Odocoileus_hemionus_HiC.fasta004715	stop_gained
High	HiC_scaffold_3	92461909	A	G	0.0178571	0	0	0	0	Odocoileus_hemionus_HiC.fasta005087	start_lost
High	HiC_scaffold_4	22709888	T	A	0.0178571	0	0	0	0	Odocoileus_hemionus_HiC.fasta005708	stop_gained
High	HiC_scaffold_4	42053107	C	T	0.0178571	0	0	0	0	Odocoileus_hemionus_HiC.fasta005843	stop_gained
High	HiC_scaffold_4	45528955	C	A	0.0178571	0	0	0	0	Odocoileus_hemionus_HiC.fasta005902	stop_gained
High	HiC_scaffold_4	79526668	T	C	0.0178571	0	0	0	0	Odocoileus_hemionus_HiC.fasta006233	stop_lost&splice_region_variant
High	HiC_scaffold_4	90307849	C	T	0.0178571	0	0	0	0	Odocoileus_hemionus_HiC.fasta006333	stop_gained
High	HiC_scaffold_5	1216154	G	A	0.0178571	0	0	0	0	Odocoileus_hemionus_HiC.fasta006648	stop_gained
High	HiC_scaffold_5	1814079	C	T	0.0178571	0	0	0	0	Odocoileus_hemionus_HiC.fasta006657	stop_gained
High	HiC_scaffold_5	54761270	C	T	0.0178571	0	0	0	0	Odocoileus_hemionus_HiC.fasta007211	stop_gained
High	HiC_scaffold_6	13930088	A	T	0.0178571	0	0	0	0	Odocoileus_hemionus_HiC.fasta007982	stop_gained
High	HiC_scaffold_7	81842711	G	T	0.0178571	0	0	0	0	Odocoileus_hemionus_HiC.fasta009500	stop_gained
High	HiC_scaffold_8	3147443	C	T	0.0178571	0	0	0	0	Odocoileus_hemionus_HiC.fasta009649	stop_gained
High	HiC_scaffold_9	21128933	C	A	0.0178571	0	0	0	0	Odocoileus_hemionus_HiC.fasta010384	stop_gained
High	HiC_scaffold_9	24517026	T	A	0.0178571	0	0	0	0	Odocoileus_hemionus_HiC.fasta010403	stop_gained
High	HiC_scaffold_9	26986200	G	T	0.0178571	0	0	0	0	Odocoileus_hemionus_HiC.fasta010442	stop_gained&splice_region_variant
High	HiC_scaffold_9	30396927	C	T	0.0178571	0	0	0	0	Odocoileus_hemionus_HiC.fasta010514	stop_gained
High	HiC_scaffold_9	61314780	C	T	0.0178571	0	0	0	0	Odocoileus_hemionus_HiC.fasta010978	stop_gained
High	HiC_scaffold_10	16161196	G	A	0.0178571	0	0	0	0	Odocoileus_hemionus_HiC.fasta011217	stop_gained
High	HiC_scaffold_11	30912016	C	T	0.0178571	0	0	0	0	Odocoileus_hemionus_HiC.fasta012073	stop_gained
High	HiC_scaffold_11	71734017	G	T	0.0178571	0	0	0	0	Odocoileus_hemionus_HiC.fasta012417	stop_gained
High	HiC_scaffold_12	10656500	A	G	0.0178571	0	0	0	0	Odocoileus_hemionus_HiC.fasta012526	start_lost
High	HiC_scaffold_13	47455082	A	G	0.0178571	0	0	0	0	Odocoileus_hemionus_HiC.fasta013707	start_lost
High	HiC_scaffold_14	7559934	C	T	0.0178571	0	0	0	0	Odocoileus_hemionus_HiC.fasta014181	stop_gained
High	HiC_scaffold_15	30403525	C	T	0.0178571	0	0	0	0	Odocoileus_hemionus_HiC.fasta014873	stop_gained
High	HiC_scaffold_16	52309583	C	A	0.0178571	0	0	0	0	Odocoileus_hemionus_HiC.fasta015473	stop_gained
High	HiC_scaffold_17	4181582	C	T	0.0178571	0	0	0	0	Odocoileus_hemionus_HiC.fasta015737	stop_gained
High	HiC_scaffold_17	6256187	C	A	0.0178571	0	0	0	0	Odocoileus_hemionus_HiC.fasta015808	stop_gained
High	HiC_scaffold_17	6566192	C	A	0.0178571	0	0	0	0	Odocoileus_hemionus_HiC.fasta015816	stop_gained
High	HiC_scaffold_18	9417503	G	A	0.0178571	0	0	0	0	Odocoileus_hemionus_HiC.fasta016995	stop_gained
High	HiC_scaffold_18	14921739	G	A	0.0178571	0	0	0	0	Odocoileus_hemionus_HiC.fasta017118	stop_gained
High	HiC_scaffold_18	21106320	G	A	0.0178571	0	0	0	0	Odocoileus_hemionus_HiC.fasta017239	start_lost
High	HiC_scaffold_18	32989257	A	C	0.0178571	0	0	0	0	Odocoileus_hemionus_HiC.fasta017564	stop_lost&splice_region_variant
High	HiC_scaffold_18	37413186	G	A	0.0178571	0	0	0	0	Odocoileus_hemionus_HiC.fasta017691	stop_gained
High	HiC_scaffold_18	50429009	G	A	0.0178571	0	0	0	0	Odocoileus_hemionus_HiC.fasta018091	stop_gained
High	HiC_scaffold_19	26275260	C	T	0.0178571	0	0	0	0	Odocoileus_hemionus_HiC.fasta018547	stop_gained
High	HiC_scaffold_19	40554748	C	T	0.0178571	0	0	0	0	Odocoileus_hemionus_HiC.fasta018649	stop_gained
High	HiC_scaffold_19	43199545	T	A	0.0178571	0	0	0	0	Odocoileus_hemionus_HiC.fasta018655	stop_lost&splice_region_variant
High	HiC_scaffold_20	35313898	C	A	0.0178571	0	0	0	0	Odocoileus_hemionus_HiC.fasta019235	stop_gained
High	HiC_scaffold_21	6220563	G	A	0.0178571	0	0	0	0	Odocoileus_hemionus_HiC.fasta019719	stop_gained
High	HiC_scaffold_21	23164149	C	T	0.0178571	0	0	0	0	Odocoileus_hemionus_HiC.fasta019864	start_lost
High	HiC_scaffold_21	24219510	G	A	0.0178571	0	0	0	0	Odocoileus_hemionus_HiC.fasta019873	stop_gained
High	HiC_scaffold_21	32538540	C	A	0.0178571	0	0	0	0	Odocoileus_hemionus_HiC.fasta019917	stop_gained
High	HiC_scaffold_23	2625145	C	A	0.0178571	0	0	0	0	Odocoileus_hemionus_HiC.fasta020566	stop_gained
High	HiC_scaffold_23	21145631	C	T	0.0178571	0	0	0	0	Odocoileus_hemionus_HiC.fasta020770	stop_gained
High	HiC_scaffold_23	21335546	C	G	0.0178571	0	0	0	0	Odocoileus_hemionus_HiC.fasta020773	stop_gained
High	HiC_scaffold_23	38044556	C	T	0.0178571	0	0	0	0	Odocoileus_hemionus_HiC.fasta020944	stop_gained
High	HiC_scaffold_24	10351462	G	A	0.0178571	0	0	0	0	Odocoileus_hemionus_HiC.fasta021398	stop_gained
High	HiC_scaffold_24	31829823	T	A	0.0178571	0	0	0	0	Odocoileus_hemionus_HiC.fasta021530	stop_gained
High	HiC_scaffold_25	18816387	C	T	0.0178571	0	0	0	0	Odocoileus_hemionus_HiC.fasta021869	stop_gained
High	HiC_scaffold_26	21861436	C	T	0.0178571	0	0	0	0	Odocoileus_hemionus_HiC.fasta022529	stop_gained
High	HiC_scaffold_27	202793	T	C	0.0178571	0	0	0	0	Odocoileus_hemionus_HiC.fasta023033	start_lost
High	HiC_scaffold_27	28391480	C	A	0.0178571	0	0	0	0	Odocoileus_hemionus_HiC.fasta023174	stop_gained
High	HiC_scaffold_28	42577839	G	T	0.0178571	0	0	0	0	Odocoileus_hemionus_HiC.fasta024023	stop_gained
High	HiC_scaffold_29	11241601	C	T	0.0178571	0	0	0	0	Odocoileus_hemionus_HiC.fasta024464	stop_gained
High	HiC_scaffold_29	20239221	C	T	0.0178571	0	0	0	0	Odocoileus_hemionus_HiC.fasta024583	stop_gained
High	HiC_scaffold_29	22757679	G	T	0.0178571	0	0	0	0	Odocoileus_hemionus_HiC.fasta024612	stop_gained
High	HiC_scaffold_30	25491257	A	C	0.0178571	0	0	0	0	Odocoileus_hemionus_HiC.fasta025022	stop_gained
High	HiC_scaffold_30	38882773	C	A	0.0178571	0	0	0	0	Odocoileus_hemionus_HiC.fasta025110	stop_gained
High	HiC_scaffold_31	9896249	C	A	0.0178571	0	0	0	0	Odocoileus_hemionus_HiC.fasta025241	stop_gained
High	HiC_scaffold_31	10115157	G	A	0.0178571	0	0	0	0	Odocoileus_hemionus_HiC.fasta025250	stop_gained
High	HiC_scaffold_32	308460	A	T	0.0178571	0	0	0	0	Odocoileus_hemionus_HiC.fasta025607	stop_lost&splice_region_variant
High	HiC_scaffold_33	15456941	T	A	0.0178571	0	0	0	0	Odocoileus_hemionus_HiC.fasta026265	stop_gained
High	HiC_scaffold_33	18957235	C	A	0.0178571	0	0	0	0	Odocoileus_hemionus_HiC.fasta026327	stop_gained
High	HiC_scaffold_33	22065418	T	C	0.0178571	0	0	0	0	Odocoileus_hemionus_HiC.fasta026376	stop_lost&splice_region_variant
High	HiC_scaffold_33	22524936	G	T	0.0178571	0	0	0	0	Odocoileus_hemionus_HiC.fasta026384	stop_gained
High	HiC_scaffold_22	22534334	T	C	0.0178571	0	0	0	0	Odocoileus_hemionus_HiC.fasta020230	start_lost
High	HiC_scaffold_22	33418629	T	A	0.0178571	0	0	0	0	Odocoileus_hemionus_HiC.fasta020310	stop_gained
High	HiC_scaffold_5	16045726	G	T	0.0178571	0	0	0.0833333	0	Odocoileus_hemionus_HiC.fasta006761	stop_gained
High	HiC_scaffold_13	35932941	G	A	0.0178571	0	0	0.0833333	0	Odocoileus_hemionus_HiC.fasta013621	stop_gained
High	HiC_scaffold_17	28821629	G	A	0.0178571	0.5	0	0	0	Odocoileus_hemionus_HiC.fasta016565	stop_gained
High	HiC_scaffold_1	96170176	G	A	0.0357143	0	0	0	0	Odocoileus_hemionus_HiC.fasta002651	stop_gained
High	HiC_scaffold_2	6604924	T	C	0.0357143	0	0	0	0	Odocoileus_hemionus_HiC.fasta003055	start_lost
High	HiC_scaffold_2	25575916	G	A	0.0357143	0	0	0	0	Odocoileus_hemionus_HiC.fasta003278	stop_gained
High	HiC_scaffold_2	82406580	C	T	0.0357143	0	0	0	0	Odocoileus_hemionus_HiC.fasta003734	stop_gained
High	HiC_scaffold_3	79156544	C	T	0.0357143	0	0	0	0	Odocoileus_hemionus_HiC.fasta004733	stop_gained
High	HiC_scaffold_4	553601	G	A	0.0357143	0	0	0	0	Odocoileus_hemionus_HiC.fasta005415	stop_gained
High	HiC_scaffold_6	46805049	G	A	0.0357143	0	0	0	0	Odocoileus_hemionus_HiC.fasta008249	stop_gained
High	HiC_scaffold_6	51392976	T	G	0.0357143	0	0	0	0	Odocoileus_hemionus_HiC.fasta008324	stop_gained
High	HiC_scaffold_6	73810919	G	A	0.0357143	0	0	0	0	Odocoileus_hemionus_HiC.fasta008489	stop_gained
High	HiC_scaffold_8	58421704	T	C	0.0357143	0	0	0	0	Odocoileus_hemionus_HiC.fasta009961	stop_lost
High	HiC_scaffold_10	63630685	G	A	0.0357143	0	0	0	0	Odocoileus_hemionus_HiC.fasta011760	stop_gained
High	HiC_scaffold_12	17073719	C	T	0.0357143	0	0	0	0	Odocoileus_hemionus_HiC.fasta012582	stop_gained
High	HiC_scaffold_13	8939884	C	T	0.0357143	0	0	0	0	Odocoileus_hemionus_HiC.fasta013434	stop_gained
High	HiC_scaffold_15	7963470	T	A	0.0357143	0	0	0	0	Odocoileus_hemionus_HiC.fasta014772	stop_gained
High	HiC_scaffold_17	7435351	G	A	0.0357143	0	0	0	0	Odocoileus_hemionus_HiC.fasta015856	stop_gained
High	HiC_scaffold_17	9450228	C	G	0.0357143	0	0	0	0	Odocoileus_hemionus_HiC.fasta015978	stop_gained
High	HiC_scaffold_29	17154046	T	G	0.0357143	0	0	0	0	Odocoileus_hemionus_HiC.fasta024527	stop_gained
High	HiC_scaffold_29	43306082	G	T	0.0357143	0	0	0	0	Odocoileus_hemionus_HiC.fasta024763	stop_gained
High	HiC_scaffold_32	8213083	A	T	0.0357143	0	0	0	0	Odocoileus_hemionus_HiC.fasta025688	stop_gained
High	HiC_scaffold_32	30410050	C	T	0.0357143	0	0	0	0	Odocoileus_hemionus_HiC.fasta025832	stop_gained
High	HiC_scaffold_33	5581634	C	T	0.0357143	0	0	0	0	Odocoileus_hemionus_HiC.fasta026029	stop_gained
High	HiC_scaffold_34	21490207	C	T	0.0357143	0	0	0	0	Odocoileus_hemionus_HiC.fasta026917	stop_gained
High	HiC_scaffold_22	18617786	T	C	0.0357143	0	0	0	0	Odocoileus_hemionus_HiC.fasta020196	start_lost
High	HiC_scaffold_13	23025253	A	C	0.0357143	0	0	0	0.0892857	Odocoileus_hemionus_HiC.fasta013559	stop_lost&splice_region_variant
High	HiC_scaffold_5	89636087	G	T	0.0357143	0	0	0.0833333	0	Odocoileus_hemionus_HiC.fasta007804	stop_gained
High	HiC_scaffold_26	46360458	A	G	0.0357143	0	0	0.0833333	0	Odocoileus_hemionus_HiC.fasta022897	start_lost
High	HiC_scaffold_29	7518572	C	T	0.0357143	0	0	0.0833333	0	Odocoileus_hemionus_HiC.fasta024318	stop_gained
High	HiC_scaffold_1	11699173	C	T	0.0357143	0	0.25	0.0833333	0	Odocoileus_hemionus_HiC.fasta001625	stop_gained
High	HiC_scaffold_1	49143646	T	A	0.0535714	0	0	0	0	Odocoileus_hemionus_HiC.fasta002245	stop_lost&splice_region_variant
High	HiC_scaffold_1	62828684	G	T	0.0535714	0	0	0	0	Odocoileus_hemionus_HiC.fasta002337	stop_gained
High	HiC_scaffold_3	101289640	C	T	0.0535714	0	0	0	0	Odocoileus_hemionus_HiC.fasta005348	stop_gained
High	HiC_scaffold_4	28403688	C	T	0.0535714	0	0	0	0	Odocoileus_hemionus_HiC.fasta005765	stop_gained
High	HiC_scaffold_7	16934791	A	G	0.0535714	0	0	0	0	Odocoileus_hemionus_HiC.fasta008844	stop_lost
High	HiC_scaffold_7	56140617	T	C	0.0535714	0	0	0	0	Odocoileus_hemionus_HiC.fasta009204	start_lost
High	HiC_scaffold_7	62926118	C	T	0.0535714	0	0	0	0	Odocoileus_hemionus_HiC.fasta009322	stop_gained
High	HiC_scaffold_9	34271963	C	T	0.0535714	0	0	0	0	Odocoileus_hemionus_HiC.fasta010632	stop_gained
High	HiC_scaffold_10	16160566	C	A	0.0535714	0	0	0	0	Odocoileus_hemionus_HiC.fasta011217	stop_gained
High	HiC_scaffold_14	56539773	C	T	0.0535714	0	0	0	0	Odocoileus_hemionus_HiC.fasta014627	stop_gained
High	HiC_scaffold_17	6378179	A	T	0.0535714	0	0	0	0	Odocoileus_hemionus_HiC.fasta015811	stop_gained
High	HiC_scaffold_20	52277892	G	T	0.0535714	0	0	0	0	Odocoileus_hemionus_HiC.fasta019503	stop_gained
High	HiC_scaffold_20	57220609	A	T	0.0535714	0	0	0	0	Odocoileus_hemionus_HiC.fasta019583	stop_gained
High	HiC_scaffold_21	43214524	A	G	0.0535714	0	0	0	0	Odocoileus_hemionus_HiC.fasta020002	stop_lost&splice_region_variant
High	HiC_scaffold_23	38550647	C	A	0.0535714	0	0	0	0	Odocoileus_hemionus_HiC.fasta020962	stop_gained
High	HiC_scaffold_29	19256199	C	T	0.0535714	0	0	0	0	Odocoileus_hemionus_HiC.fasta024559	stop_gained
High	HiC_scaffold_30	20100994	C	G	0.0535714	0	0	0	0	Odocoileus_hemionus_HiC.fasta024960	stop_lost&splice_region_variant
High	HiC_scaffold_31	10086249	C	T	0.0535714	0	0	0.166667	0	Odocoileus_hemionus_HiC.fasta025249	stop_gained
High	HiC_scaffold_5	62986007	T	G	0.0535714	0	0.125	0	0	Odocoileus_hemionus_HiC.fasta007316	start_lost
High	HiC_scaffold_7	64595031	A	G	0.0535714	0	0.125	0.166667	0	Odocoileus_hemionus_HiC.fasta009370	start_lost
High	HiC_scaffold_8	52681664	G	A	0.0535714	1	0	0.0833333	0	Odocoileus_hemionus_HiC.fasta009915	stop_gained
High	HiC_scaffold_4	86678278	G	A	0.0714286	0	0	0	0	Odocoileus_hemionus_HiC.fasta006284	stop_gained
High	HiC_scaffold_8	68926918	C	A	0.0714286	0	0	0	0	Odocoileus_hemionus_HiC.fasta010066	stop_gained
High	HiC_scaffold_12	9090406	C	T	0.0714286	0	0	0	0	Odocoileus_hemionus_HiC.fasta012506	start_lost
High	HiC_scaffold_27	40106897	T	A	0.0714286	0	0	0	0	Odocoileus_hemionus_HiC.fasta023223	stop_lost
High	HiC_scaffold_4	15044413	C	T	0.0714286	0	0	0.0833333	0	Odocoileus_hemionus_HiC.fasta005637	stop_gained
High	HiC_scaffold_17	3959096	C	T	0.0892857	0	0	0	0	Odocoileus_hemionus_HiC.fasta015732	stop_gained
High	HiC_scaffold_34	22178132	C	T	0.0892857	0	0	0	0	Odocoileus_hemionus_HiC.fasta026924	stop_gained
High	HiC_scaffold_9	32250028	C	G	0.0892857	0	0	0.166667	0	Odocoileus_hemionus_HiC.fasta010567	stop_lost&splice_region_variant
High	HiC_scaffold_1	61966046	G	A	0.0892857	0	0.375	0	0	Odocoileus_hemionus_HiC.fasta002325	stop_gained
High	HiC_scaffold_6	53759775	G	T	0.0892857	1	0.25	0	0.125	Odocoileus_hemionus_HiC.fasta008364	stop_gained
High	HiC_scaffold_2	66796411	T	A	0.107143	0	0	0.166667	0	Odocoileus_hemionus_HiC.fasta003612	stop_gained
High	HiC_scaffold_2	66796420	C	A	0.107143	0	0	0.166667	0	Odocoileus_hemionus_HiC.fasta003612	stop_gained
High	HiC_scaffold_7	12029112	T	G	0.107143	0	0	0.416667	0	Odocoileus_hemionus_HiC.fasta008804	stop_lost&splice_region_variant
High	HiC_scaffold_4	54048500	C	T	0.107143	0	0.125	0	0	Odocoileus_hemionus_HiC.fasta005988	stop_gained
High	HiC_scaffold_4	54048476	C	T	0.107143	1	0.125	0.25	0	Odocoileus_hemionus_HiC.fasta005988	stop_gained
High	HiC_scaffold_8	66045554	C	A	0.125	0	0	0	0	Odocoileus_hemionus_HiC.fasta010048	stop_gained
High	HiC_scaffold_11	16033595	T	A	0.125	0	0	0	0	Odocoileus_hemionus_HiC.fasta012011	stop_gained
High	HiC_scaffold_2	16225773	C	A	0.125	0	0	0.25	0	Odocoileus_hemionus_HiC.fasta003194	stop_gained
High	HiC_scaffold_19	40554737	A	C	0.142857	0	0	0.25	0	Odocoileus_hemionus_HiC.fasta018649	stop_lost&splice_region_variant
High	HiC_scaffold_4	47248577	G	A	0.160714	0	0	0	0	Odocoileus_hemionus_HiC.fasta005940	stop_gained
High	HiC_scaffold_6	79279535	T	A	0.160714	1	0	0	0	Odocoileus_hemionus_HiC.fasta008548	stop_gained
High	HiC_scaffold_30	19733688	A	T	0.160714	1	0	0.25	0.946429	Odocoileus_hemionus_HiC.fasta024953	stop_gained
High	HiC_scaffold_31	9539015	G	A	0.178571	0	0	0	0	Odocoileus_hemionus_HiC.fasta025224	stop_gained
High	HiC_scaffold_17	12649057	G	A	0.178571	0	0.5	0.166667	0	Odocoileus_hemionus_HiC.fasta016119	stop_gained
High	HiC_scaffold_5	74685794	C	T	0.178571	0	0.5	0.166667	0.214286	Odocoileus_hemionus_HiC.fasta007534	stop_gained
High	HiC_scaffold_34	27865841	A	G	0.196429	0	0.5	0.0833333	0	Odocoileus_hemionus_HiC.fasta026960	start_lost
High	HiC_scaffold_2	67834464	C	T	0.196429	1	0	0.166667	0.428571	Odocoileus_hemionus_HiC.fasta003631	stop_gained
High	HiC_scaffold_13	50867108	A	T	0.25	0	0.25	0.333333	0	Odocoileus_hemionus_HiC.fasta013738	stop_gained
High	HiC_scaffold_16	25491178	T	A	0.267857	0.25	0.25	0	0	Odocoileus_hemionus_HiC.fasta015368	stop_gained
High	HiC_scaffold_15	31112271	C	T	0.285714	0	0	0	0	Odocoileus_hemionus_HiC.fasta014880	stop_gained
High	HiC_scaffold_28	21783143	T	A	0.303571	0	0.375	0.416667	0.642857	Odocoileus_hemionus_HiC.fasta023549	stop_gained
High	HiC_scaffold_20	7002416	G	A	0.303571	0	0.5	0.166667	0	Odocoileus_hemionus_HiC.fasta018959	stop_gained
High	HiC_scaffold_6	9028820	C	T	0.321429	0.25	0	0.333333	0	Odocoileus_hemionus_HiC.fasta007939	stop_gained
High	HiC_scaffold_27	51652087	C	T	0.321429	1	0.375	0.0833333	0.642857	Odocoileus_hemionus_HiC.fasta023285	stop_gained
High	HiC_scaffold_26	52762181	G	C	0.357143	0	0.625	0.5	0	Odocoileus_hemionus_HiC.fasta022965	stop_gained
High	HiC_scaffold_4	28404828	C	T	0.482143	0.5	0.5	0.5	0.142857	Odocoileus_hemionus_HiC.fasta005765	stop_gained
High	HiC_scaffold_12	9090407	A	G	0.5	0.25	0.5	0.5	0.5	Odocoileus_hemionus_HiC.fasta012506	start_lost
High	HiC_scaffold_7	8736317	A	T	0.5	0.5	0.5	0.416667	0.5	Odocoileus_hemionus_HiC.fasta008772	stop_gained
High	HiC_scaffold_1	74870474	A	G	0.5	0.5	0.5	0.5	0.5	Odocoileus_hemionus_HiC.fasta002413	stop_lost&splice_region_variant
High	HiC_scaffold_1	74870510	G	A	0.5	0.5	0.5	0.5	0.5	Odocoileus_hemionus_HiC.fasta002413	stop_gained
High	HiC_scaffold_1	96169415	G	A	0.5	0.5	0.5	0.5	0.5	Odocoileus_hemionus_HiC.fasta002651	stop_gained
High	HiC_scaffold_6	73810869	G	A	0.5	0.5	0.5	0.5	0.5	Odocoileus_hemionus_HiC.fasta008489	start_lost
High	HiC_scaffold_7	57504368	G	A	0.5	0.5	0.5	0.5	0.5	Odocoileus_hemionus_HiC.fasta009225	stop_gained
High	HiC_scaffold_12	9072940	C	A	0.5	0.5	0.5	0.5	0.5	Odocoileus_hemionus_HiC.fasta012505	start_lost
High	HiC_scaffold_12	33686759	C	T	0.5	0.5	0.5	0.5	0.5	Odocoileus_hemionus_HiC.fasta012760	stop_gained
High	HiC_scaffold_12	33686792	G	T	0.5	0.5	0.5	0.5	0.5	Odocoileus_hemionus_HiC.fasta012760	stop_gained
High	HiC_scaffold_17	5387918	G	A	0.5	0.5	0.5	0.5	0.5	Odocoileus_hemionus_HiC.fasta015780	stop_gained
High	HiC_scaffold_17	5394319	G	A	0.5	0.5	0.5	0.5	0.5	Odocoileus_hemionus_HiC.fasta015781	start_lost
High	HiC_scaffold_17	9447246	G	A	0.5	0.5	0.5	0.5	0.5	Odocoileus_hemionus_HiC.fasta015978	stop_gained
High	HiC_scaffold_18	20573212	T	A	0.5	0.5	0.5	0.5	0.5	Odocoileus_hemionus_HiC.fasta017228	stop_gained
High	HiC_scaffold_23	40205727	A	G	0.5	0.5	0.5	0.5	0.5	Odocoileus_hemionus_HiC.fasta021009	stop_lost&splice_region_variant
High	HiC_scaffold_23	40205835	G	A	0.5	0.5	0.5	0.5	0.5	Odocoileus_hemionus_HiC.fasta021009	stop_gained
High	HiC_scaffold_26	31261574	T	C	0.5	0.5	0.5	0.5	0.5	Odocoileus_hemionus_HiC.fasta022763	stop_lost&splice_region_variant
High	HiC_scaffold_26	32289991	C	T	0.5	0.5	0.5	0.5	0.5	Odocoileus_hemionus_HiC.fasta022770	stop_gained
High	HiC_scaffold_28	24439006	G	A	0.5	0.5	0.5	0.5	0.5	Odocoileus_hemionus_HiC.fasta023698	start_lost
High	HiC_scaffold_28	24439008	T	G	0.5	0.5	0.5	0.5	0.5	Odocoileus_hemionus_HiC.fasta023698	stop_gained
High	HiC_scaffold_16	1264600	G	A	0.517857	1	0.625	0.583333	0	Odocoileus_hemionus_HiC.fasta015173	stop_gained
High	HiC_scaffold_12	33948045	C	G	0.642857	0	1	0.666667	0.517857	Odocoileus_hemionus_HiC.fasta012766	stop_gained
High	HiC_scaffold_1	42011850	G	C	0.732143	0.25	0.5	0.5	1	Odocoileus_hemionus_HiC.fasta002185	start_lost
High	HiC_scaffold_33	19796277	A	T	0.785714	0	1	0.583333	0	Odocoileus_hemionus_HiC.fasta026337	stop_gained
High	HiC_scaffold_26	51854825	T	C	0.785714	1	0.875	0.75	1	Odocoileus_hemionus_HiC.fasta022924	stop_lost
High	HiC_scaffold_1	9910428	T	C	0.857143	1	0.25	0.833333	0.142857	Odocoileus_hemionus_HiC.fasta001579	start_lost
High	HiC_scaffold_5	42151771	A	G	0.892857	1	1	0.916667	1	Odocoileus_hemionus_HiC.fasta007076	start_lost
High	HiC_scaffold_29	9158777	T	C	0.964286	1	1	1	1	Odocoileus_hemionus_HiC.fasta024386	start_lost
High	HiC_scaffold_15	60697530	T	C	0.982143	1	1	1	1	Odocoileus_hemionus_HiC.fasta015109	start_lost
High	HiC_scaffold_33	13514699	A	G	1	1	1	1	0.767857	Odocoileus_hemionus_HiC.fasta026168	start_lost
Moderate	HiC_scaffold_1	19554275	G	T	0	0	0	0	0.0178571	Odocoileus_hemionus_HiC.fasta001885	missense_variant
Moderate	HiC_scaffold_2	6520692	A	T	0	0	0	0	0.0178571	Odocoileus_hemionus_HiC.fasta003052	missense_variant
Moderate	HiC_scaffold_2	6779642	C	T	0	0	0	0	0.0178571	Odocoileus_hemionus_HiC.fasta003062	missense_variant
Moderate	HiC_scaffold_2	12481868	G	A	0	0	0	0	0.0178571	Odocoileus_hemionus_HiC.fasta003106	missense_variant
Moderate	HiC_scaffold_2	15170661	T	G	0	0	0	0	0.0178571	Odocoileus_hemionus_HiC.fasta003177	missense_variant
Moderate	HiC_scaffold_3	8191971	A	T	0	0	0	0	0.0178571	Odocoileus_hemionus_HiC.fasta003980	missense_variant
Moderate	HiC_scaffold_3	33435748	C	G	0	0	0	0	0.0178571	Odocoileus_hemionus_HiC.fasta004105	missense_variant
Moderate	HiC_scaffold_3	45051353	G	A	0	0	0	0	0.0178571	Odocoileus_hemionus_HiC.fasta004204	missense_variant
Moderate	HiC_scaffold_3	65489377	T	G	0	0	0	0	0.0178571	Odocoileus_hemionus_HiC.fasta004583	missense_variant
Moderate	HiC_scaffold_4	15022406	C	G	0	0	0	0	0.0178571	Odocoileus_hemionus_HiC.fasta005636	missense_variant
Moderate	HiC_scaffold_4	57350113	C	T	0	0	0	0	0.0178571	Odocoileus_hemionus_HiC.fasta006000	missense_variant
Moderate	HiC_scaffold_4	79523697	G	A	0	0	0	0	0.0178571	Odocoileus_hemionus_HiC.fasta006233	missense_variant
Moderate	HiC_scaffold_5	15526437	A	T	0	0	0	0	0.0178571	Odocoileus_hemionus_HiC.fasta006750	missense_variant
Moderate	HiC_scaffold_5	47734440	G	A	0	0	0	0	0.0178571	Odocoileus_hemionus_HiC.fasta007139	missense_variant
Moderate	HiC_scaffold_5	52319602	G	C	0	0	0	0	0.0178571	Odocoileus_hemionus_HiC.fasta007169	missense_variant
Moderate	HiC_scaffold_5	75690972	T	C	0	0	0	0	0.0178571	Odocoileus_hemionus_HiC.fasta007574	missense_variant
Moderate	HiC_scaffold_5	95232703	G	A	0	0	0	0	0.0178571	Odocoileus_hemionus_HiC.fasta007857	missense_variant
Moderate	HiC_scaffold_6	4922490	C	A	0	0	0	0	0.0178571	Odocoileus_hemionus_HiC.fasta007908	missense_variant
Moderate	HiC_scaffold_6	35535618	G	T	0	0	0	0	0.0178571	Odocoileus_hemionus_HiC.fasta008116	missense_variant
Moderate	HiC_scaffold_6	52034474	A	G	0	0	0	0	0.0178571	Odocoileus_hemionus_HiC.fasta008338	missense_variant
Moderate	HiC_scaffold_6	53964234	G	T	0	0	0	0	0.0178571	Odocoileus_hemionus_HiC.fasta008372	missense_variant
Moderate	HiC_scaffold_7	2907569	G	A	0	0	0	0	0.0178571	Odocoileus_hemionus_HiC.fasta008722	missense_variant
Moderate	HiC_scaffold_7	10982098	G	T	0	0	0	0	0.0178571	Odocoileus_hemionus_HiC.fasta008798	missense_variant
Moderate	HiC_scaffold_7	56518570	A	G	0	0	0	0	0.0178571	Odocoileus_hemionus_HiC.fasta009212	missense_variant
Moderate	HiC_scaffold_8	46556291	C	T	0	0	0	0	0.0178571	Odocoileus_hemionus_HiC.fasta009850	missense_variant
Moderate	HiC_scaffold_8	79871581	C	T	0	0	0	0	0.0178571	Odocoileus_hemionus_HiC.fasta010105	missense_variant
Moderate	HiC_scaffold_9	774845	C	A	0	0	0	0	0.0178571	Odocoileus_hemionus_HiC.fasta010128	missense_variant
Moderate	HiC_scaffold_10	25582831	C	T	0	0	0	0	0.0178571	Odocoileus_hemionus_HiC.fasta011284	missense_variant
Moderate	HiC_scaffold_10	43322237	G	A	0	0	0	0	0.0178571	Odocoileus_hemionus_HiC.fasta011498	missense_variant
Moderate	HiC_scaffold_11	41311772	G	C	0	0	0	0	0.0178571	Odocoileus_hemionus_HiC.fasta012138	missense_variant
Moderate	HiC_scaffold_11	54893870	T	C	0	0	0	0	0.0178571	Odocoileus_hemionus_HiC.fasta012273	missense_variant&splice_region_variant
Moderate	HiC_scaffold_11	71911227	G	A	0	0	0	0	0.0178571	Odocoileus_hemionus_HiC.fasta012419	missense_variant
Moderate	HiC_scaffold_12	53784727	G	C	0	0	0	0	0.0178571	Odocoileus_hemionus_HiC.fasta013108	missense_variant
Moderate	HiC_scaffold_12	63152704	G	A	0	0	0	0	0.0178571	Odocoileus_hemionus_HiC.fasta013247	missense_variant
Moderate	HiC_scaffold_13	7857938	G	A	0	0	0	0	0.0178571	Odocoileus_hemionus_HiC.fasta013421	missense_variant
Moderate	HiC_scaffold_15	31550162	C	T	0	0	0	0	0.0178571	Odocoileus_hemionus_HiC.fasta014889	missense_variant
Moderate	HiC_scaffold_16	23925760	C	A	0	0	0	0	0.0178571	Odocoileus_hemionus_HiC.fasta015345	missense_variant
Moderate	HiC_scaffold_17	768238	G	C	0	0	0	0	0.0178571	Odocoileus_hemionus_HiC.fasta015600	missense_variant
Moderate	HiC_scaffold_17	768277	G	A	0	0	0	0	0.0178571	Odocoileus_hemionus_HiC.fasta015600	missense_variant
Moderate	HiC_scaffold_17	3938261	C	T	0	0	0	0	0.0178571	Odocoileus_hemionus_HiC.fasta015731	missense_variant
Moderate	HiC_scaffold_17	3957251	C	T	0	0	0	0	0.0178571	Odocoileus_hemionus_HiC.fasta015732	missense_variant&splice_region_variant
Moderate	HiC_scaffold_17	5914887	T	C	0	0	0	0	0.0178571	Odocoileus_hemionus_HiC.fasta015794	missense_variant
Moderate	HiC_scaffold_17	6046778	C	T	0	0	0	0	0.0178571	Odocoileus_hemionus_HiC.fasta015800	missense_variant
Moderate	HiC_scaffold_17	26671643	G	T	0	0	0	0	0.0178571	Odocoileus_hemionus_HiC.fasta016474	missense_variant
Moderate	HiC_scaffold_17	38097254	C	G	0	0	0	0	0.0178571	Odocoileus_hemionus_HiC.fasta016645	missense_variant
Moderate	HiC_scaffold_17	38641188	G	A	0	0	0	0	0.0178571	Odocoileus_hemionus_HiC.fasta016649	missense_variant
Moderate	HiC_scaffold_17	40765827	A	G	0	0	0	0	0.0178571	Odocoileus_hemionus_HiC.fasta016671	missense_variant
Moderate	HiC_scaffold_18	14853221	C	G	0	0	0	0	0.0178571	Odocoileus_hemionus_HiC.fasta017113	missense_variant
Moderate	HiC_scaffold_19	33559163	C	T	0	0	0	0	0.0178571	Odocoileus_hemionus_HiC.fasta018586	missense_variant
Moderate	HiC_scaffold_19	38823510	C	T	0	0	0	0	0.0178571	Odocoileus_hemionus_HiC.fasta018637	missense_variant
Moderate	HiC_scaffold_19	49918053	A	C	0	0	0	0	0.0178571	Odocoileus_hemionus_HiC.fasta018755	missense_variant
Moderate	HiC_scaffold_20	32496151	A	G	0	0	0	0	0.0178571	Odocoileus_hemionus_HiC.fasta019219	missense_variant
Moderate	HiC_scaffold_20	36728427	A	G	0	0	0	0	0.0178571	Odocoileus_hemionus_HiC.fasta019241	missense_variant
Moderate	HiC_scaffold_21	5871223	C	G	0	0	0	0	0.0178571	Odocoileus_hemionus_HiC.fasta019701	missense_variant
Moderate	HiC_scaffold_21	32730568	G	A	0	0	0	0	0.0178571	Odocoileus_hemionus_HiC.fasta019918	missense_variant
Moderate	HiC_scaffold_22	20304635	C	T	0	0	0	0	0.0178571	Odocoileus_hemionus_HiC.fasta020217	missense_variant
Moderate	HiC_scaffold_22	53765870	A	G	0	0	0	0	0.0178571	Odocoileus_hemionus_HiC.fasta020496	missense_variant
Moderate	HiC_scaffold_23	38211815	C	A	0	0	0	0	0.0178571	Odocoileus_hemionus_HiC.fasta020953	missense_variant
Moderate	HiC_scaffold_23	42560001	C	T	0	0	0	0	0.0178571	Odocoileus_hemionus_HiC.fasta021074	missense_variant
Moderate	HiC_scaffold_23	52700538	C	G	0	0	0	0	0.0178571	Odocoileus_hemionus_HiC.fasta021291	missense_variant
Moderate	HiC_scaffold_24	10347578	A	G	0	0	0	0	0.0178571	Odocoileus_hemionus_HiC.fasta021398	missense_variant
Moderate	HiC_scaffold_24	32657563	C	G	0	0	0	0	0.0178571	Odocoileus_hemionus_HiC.fasta021540	missense_variant
Moderate	HiC_scaffold_25	1080260	C	T	0	0	0	0	0.0178571	Odocoileus_hemionus_HiC.fasta021713	missense_variant
Moderate	HiC_scaffold_25	10746535	G	T	0	0	0	0	0.0178571	Odocoileus_hemionus_HiC.fasta021785	missense_variant
Moderate	HiC_scaffold_26	32839214	T	A	0	0	0	0	0.0178571	Odocoileus_hemionus_HiC.fasta022773	missense_variant
Moderate	HiC_scaffold_26	52550710	G	A	0	0	0	0	0.0178571	Odocoileus_hemionus_HiC.fasta022959	missense_variant
Moderate	HiC_scaffold_27	38396240	G	C	0	0	0	0	0.0178571	Odocoileus_hemionus_HiC.fasta023205	missense_variant
Moderate	HiC_scaffold_27	48586422	G	A	0	0	0	0	0.0178571	Odocoileus_hemionus_HiC.fasta023271	missense_variant
Moderate	HiC_scaffold_28	6638317	C	G	0	0	0	0	0.0178571	Odocoileus_hemionus_HiC.fasta023358	missense_variant
Moderate	HiC_scaffold_28	18685735	G	A	0	0	0	0	0.0178571	Odocoileus_hemionus_HiC.fasta023452	missense_variant
Moderate	HiC_scaffold_29	32897707	G	T	0	0	0	0	0.0178571	Odocoileus_hemionus_HiC.fasta024673	missense_variant
Moderate	HiC_scaffold_29	34526703	G	A	0	0	0	0	0.0178571	Odocoileus_hemionus_HiC.fasta024686	missense_variant
Moderate	HiC_scaffold_31	31551876	C	G	0	0	0	0	0.0178571	Odocoileus_hemionus_HiC.fasta025452	missense_variant
Moderate	HiC_scaffold_32	31733301	T	C	0	0	0	0	0.0178571	Odocoileus_hemionus_HiC.fasta025849	missense_variant
Moderate	HiC_scaffold_33	14819465	C	T	0	0	0	0	0.0178571	Odocoileus_hemionus_HiC.fasta026227	missense_variant
Moderate	HiC_scaffold_34	7824364	C	A	0	0	0	0	0.0178571	Odocoileus_hemionus_HiC.fasta026784	missense_variant
Moderate	HiC_scaffold_34	36623755	G	C	0	0	0	0	0.0178571	Odocoileus_hemionus_HiC.fasta027033	missense_variant
Moderate	HiC_scaffold_1	32563119	G	A	0	0	0	0	0.0357143	Odocoileus_hemionus_HiC.fasta002109	missense_variant
Moderate	HiC_scaffold_2	69354386	G	A	0	0	0	0	0.0357143	Odocoileus_hemionus_HiC.fasta003649	missense_variant
Moderate	HiC_scaffold_4	28403610	A	G	0	0	0	0	0.0357143	Odocoileus_hemionus_HiC.fasta005765	missense_variant
Moderate	HiC_scaffold_5	42671994	C	T	0	0	0	0	0.0357143	Odocoileus_hemionus_HiC.fasta007085	missense_variant
Moderate	HiC_scaffold_5	42738673	G	T	0	0	0	0	0.0357143	Odocoileus_hemionus_HiC.fasta007086	missense_variant
Moderate	HiC_scaffold_6	25053332	G	A	0	0	0	0	0.0357143	Odocoileus_hemionus_HiC.fasta008061	missense_variant
Moderate	HiC_scaffold_7	23527645	C	T	0	0	0	0	0.0357143	Odocoileus_hemionus_HiC.fasta008883	missense_variant
Moderate	HiC_scaffold_7	57500915	C	T	0	0	0	0	0.0357143	Odocoileus_hemionus_HiC.fasta009225	missense_variant
Moderate	HiC_scaffold_9	28319252	G	T	0	0	0	0	0.0357143	Odocoileus_hemionus_HiC.fasta010468	missense_variant
Moderate	HiC_scaffold_9	64817860	C	T	0	0	0	0	0.0357143	Odocoileus_hemionus_HiC.fasta011009	missense_variant
Moderate	HiC_scaffold_11	15930168	C	T	0	0	0	0	0.0357143	Odocoileus_hemionus_HiC.fasta012009	missense_variant
Moderate	HiC_scaffold_11	45169725	C	T	0	0	0	0	0.0357143	Odocoileus_hemionus_HiC.fasta012164	missense_variant
Moderate	HiC_scaffold_12	22228810	C	G	0	0	0	0	0.0357143	Odocoileus_hemionus_HiC.fasta012624	missense_variant
Moderate	HiC_scaffold_12	33340748	C	A	0	0	0	0	0.0357143	Odocoileus_hemionus_HiC.fasta012750	missense_variant
Moderate	HiC_scaffold_12	67072442	C	T	0	0	0	0	0.0357143	Odocoileus_hemionus_HiC.fasta013332	missense_variant
Moderate	HiC_scaffold_18	19771337	T	C	0	0	0	0	0.0357143	Odocoileus_hemionus_HiC.fasta017185	missense_variant
Moderate	HiC_scaffold_18	23185664	G	A	0	0	0	0	0.0357143	Odocoileus_hemionus_HiC.fasta017295	missense_variant
Moderate	HiC_scaffold_20	47583586	A	G	0	0	0	0	0.0357143	Odocoileus_hemionus_HiC.fasta019342	missense_variant
Moderate	HiC_scaffold_20	49700058	C	T	0	0	0	0	0.0357143	Odocoileus_hemionus_HiC.fasta019410	missense_variant
Moderate	HiC_scaffold_24	34679952	A	G	0	0	0	0	0.0357143	Odocoileus_hemionus_HiC.fasta021567	missense_variant
Moderate	HiC_scaffold_25	30651484	G	T	0	0	0	0	0.0357143	Odocoileus_hemionus_HiC.fasta021994	missense_variant
Moderate	HiC_scaffold_26	34892180	T	C	0	0	0	0	0.0357143	Odocoileus_hemionus_HiC.fasta022789	missense_variant
Moderate	HiC_scaffold_27	1622022	G	C	0	0	0	0	0.0357143	Odocoileus_hemionus_HiC.fasta023056	missense_variant
Moderate	HiC_scaffold_28	6658143	G	C	0	0	0	0	0.0357143	Odocoileus_hemionus_HiC.fasta023359	missense_variant
Moderate	HiC_scaffold_29	11477234	C	T	0	0	0	0	0.0357143	Odocoileus_hemionus_HiC.fasta024467	missense_variant
Moderate	HiC_scaffold_33	19177069	G	A	0	0	0	0	0.0357143	Odocoileus_hemionus_HiC.fasta026331	missense_variant
Moderate	HiC_scaffold_3	13523382	C	T	0	0	0	0	0.0535714	Odocoileus_hemionus_HiC.fasta004004	missense_variant
Moderate	HiC_scaffold_5	63016217	G	T	0	0	0	0	0.0535714	Odocoileus_hemionus_HiC.fasta007318	missense_variant
Moderate	HiC_scaffold_5	72205550	C	T	0	0	0	0	0.0535714	Odocoileus_hemionus_HiC.fasta007438	missense_variant
Moderate	HiC_scaffold_6	24788850	G	A	0	0	0	0	0.0535714	Odocoileus_hemionus_HiC.fasta008058	missense_variant
Moderate	HiC_scaffold_11	47197902	C	T	0	0	0	0	0.0535714	Odocoileus_hemionus_HiC.fasta012180	missense_variant
Moderate	HiC_scaffold_12	33855707	G	A	0	0	0	0	0.0535714	Odocoileus_hemionus_HiC.fasta012764	missense_variant
Moderate	HiC_scaffold_14	33017625	C	T	0	0	0	0	0.0535714	Odocoileus_hemionus_HiC.fasta014514	missense_variant
Moderate	HiC_scaffold_17	4180203	A	G	0	0	0	0	0.0535714	Odocoileus_hemionus_HiC.fasta015737	missense_variant
Moderate	HiC_scaffold_17	16302116	C	T	0	0	0	0	0.0535714	Odocoileus_hemionus_HiC.fasta016263	missense_variant
Moderate	HiC_scaffold_18	14877223	G	A	0	0	0	0	0.0535714	Odocoileus_hemionus_HiC.fasta017115	missense_variant
Moderate	HiC_scaffold_20	14291922	A	G	0	0	0	0	0.0535714	Odocoileus_hemionus_HiC.fasta019070	missense_variant
Moderate	HiC_scaffold_21	25259867	A	G	0	0	0	0	0.0535714	Odocoileus_hemionus_HiC.fasta019884	missense_variant
Moderate	HiC_scaffold_23	38946722	G	A	0	0	0	0	0.0535714	Odocoileus_hemionus_HiC.fasta020971	missense_variant
Moderate	HiC_scaffold_25	5078849	G	A	0	0	0	0	0.0535714	Odocoileus_hemionus_HiC.fasta021718	missense_variant
Moderate	HiC_scaffold_31	17830418	G	A	0	0	0	0	0.0535714	Odocoileus_hemionus_HiC.fasta025325	missense_variant
Moderate	HiC_scaffold_3	46457879	T	C	0	0	0	0	0.0714286	Odocoileus_hemionus_HiC.fasta004230	missense_variant
Moderate	HiC_scaffold_4	21181546	C	T	0	0	0	0	0.0714286	Odocoileus_hemionus_HiC.fasta005696	missense_variant
Moderate	HiC_scaffold_4	21182737	T	C	0	0	0	0	0.0714286	Odocoileus_hemionus_HiC.fasta005696	missense_variant
Moderate	HiC_scaffold_6	51790286	G	A	0	0	0	0	0.0714286	Odocoileus_hemionus_HiC.fasta008333	missense_variant
Moderate	HiC_scaffold_11	40160162	A	C	0	0	0	0	0.0714286	Odocoileus_hemionus_HiC.fasta012130	missense_variant
Moderate	HiC_scaffold_15	24754923	G	C	0	0	0	0	0.0714286	Odocoileus_hemionus_HiC.fasta014840	missense_variant
Moderate	HiC_scaffold_15	45520852	T	C	0	0	0	0	0.0714286	Odocoileus_hemionus_HiC.fasta014983	missense_variant
Moderate	HiC_scaffold_17	4023316	A	G	0	0	0	0	0.0714286	Odocoileus_hemionus_HiC.fasta015734	missense_variant
Moderate	HiC_scaffold_18	37638762	C	T	0	0	0	0	0.0714286	Odocoileus_hemionus_HiC.fasta017694	missense_variant
Moderate	HiC_scaffold_18	54436790	G	T	0	0	0	0	0.0714286	Odocoileus_hemionus_HiC.fasta018208	missense_variant
Moderate	HiC_scaffold_25	14891836	A	G	0	0	0	0	0.0714286	Odocoileus_hemionus_HiC.fasta021824	missense_variant
Moderate	HiC_scaffold_27	8410710	G	A	0	0	0	0	0.0714286	Odocoileus_hemionus_HiC.fasta023112	missense_variant
Moderate	HiC_scaffold_28	12210419	G	A	0	0	0	0	0.0714286	Odocoileus_hemionus_HiC.fasta023410	missense_variant
Moderate	HiC_scaffold_29	12106675	G	A	0	0	0	0	0.0714286	Odocoileus_hemionus_HiC.fasta024479	missense_variant
Moderate	HiC_scaffold_30	43031060	A	G	0	0	0	0	0.0714286	Odocoileus_hemionus_HiC.fasta025148	missense_variant
Moderate	HiC_scaffold_33	38955873	T	C	0	0	0	0	0.0714286	Odocoileus_hemionus_HiC.fasta026607	missense_variant
Moderate	HiC_scaffold_1	13748741	C	T	0	0	0	0	0.0892857	Odocoileus_hemionus_HiC.fasta001663	missense_variant
Moderate	HiC_scaffold_1	53864140	C	G	0	0	0	0	0.0892857	Odocoileus_hemionus_HiC.fasta002276	missense_variant
Moderate	HiC_scaffold_2	51071249	T	A	0	0	0	0	0.0892857	Odocoileus_hemionus_HiC.fasta003503	missense_variant
Moderate	HiC_scaffold_2	64435310	G	T	0	0	0	0	0.0892857	Odocoileus_hemionus_HiC.fasta003588	missense_variant
Moderate	HiC_scaffold_6	35871551	A	G	0	0	0	0	0.0892857	Odocoileus_hemionus_HiC.fasta008121	missense_variant
Moderate	HiC_scaffold_8	1787150	T	C	0	0	0	0	0.0892857	Odocoileus_hemionus_HiC.fasta009639	missense_variant
Moderate	HiC_scaffold_8	32239909	G	T	0	0	0	0	0.0892857	Odocoileus_hemionus_HiC.fasta009783	missense_variant
Moderate	HiC_scaffold_10	58052307	C	T	0	0	0	0	0.0892857	Odocoileus_hemionus_HiC.fasta011706	missense_variant
Moderate	HiC_scaffold_20	32567417	G	A	0	0	0	0	0.0892857	Odocoileus_hemionus_HiC.fasta019222	missense_variant
Moderate	HiC_scaffold_21	12910460	C	T	0	0	0	0	0.0892857	Odocoileus_hemionus_HiC.fasta019770	missense_variant
Moderate	HiC_scaffold_23	39459137	C	T	0	0	0	0	0.0892857	Odocoileus_hemionus_HiC.fasta020988	missense_variant
Moderate	HiC_scaffold_26	25063643	T	A	0	0	0	0	0.0892857	Odocoileus_hemionus_HiC.fasta022594	missense_variant
Moderate	HiC_scaffold_31	27906991	G	A	0	0	0	0	0.0892857	Odocoileus_hemionus_HiC.fasta025418	missense_variant
Moderate	HiC_scaffold_1	18075569	G	A	0	0	0	0	0.107143	Odocoileus_hemionus_HiC.fasta001821	missense_variant
Moderate	HiC_scaffold_1	21470622	A	G	0	0	0	0	0.107143	Odocoileus_hemionus_HiC.fasta001945	missense_variant
Moderate	HiC_scaffold_4	10259797	G	C	0	0	0	0	0.107143	Odocoileus_hemionus_HiC.fasta005552	missense_variant
Moderate	HiC_scaffold_5	57534162	G	A	0	0	0	0	0.107143	Odocoileus_hemionus_HiC.fasta007258	missense_variant
Moderate	HiC_scaffold_6	73495409	A	C	0	0	0	0	0.107143	Odocoileus_hemionus_HiC.fasta008482	missense_variant
Moderate	HiC_scaffold_12	16652827	C	T	0	0	0	0	0.107143	Odocoileus_hemionus_HiC.fasta012576	missense_variant
Moderate	HiC_scaffold_31	8487866	G	A	0	0	0	0	0.107143	Odocoileus_hemionus_HiC.fasta025207	missense_variant
Moderate	HiC_scaffold_34	29214728	G	A	0	0	0	0	0.107143	Odocoileus_hemionus_HiC.fasta026972	missense_variant
Moderate	HiC_scaffold_3	19180526	G	A	0	0	0	0	0.125	Odocoileus_hemionus_HiC.fasta004040	missense_variant
Moderate	HiC_scaffold_5	50841818	A	G	0	0	0	0	0.125	Odocoileus_hemionus_HiC.fasta007166	missense_variant
Moderate	HiC_scaffold_20	36683490	G	A	0	0	0	0	0.125	Odocoileus_hemionus_HiC.fasta019241	missense_variant
Moderate	HiC_scaffold_23	56453598	C	T	0	0	0	0	0.125	Odocoileus_hemionus_HiC.fasta021344	missense_variant
Moderate	HiC_scaffold_27	45582617	G	A	0	0	0	0	0.125	Odocoileus_hemionus_HiC.fasta023256	missense_variant
Moderate	HiC_scaffold_32	22302271	A	G	0	0	0	0	0.125	Odocoileus_hemionus_HiC.fasta025777	missense_variant
Moderate	HiC_scaffold_32	25541329	G	C	0	0	0	0	0.125	Odocoileus_hemionus_HiC.fasta025807	missense_variant
Moderate	HiC_scaffold_4	28404034	G	A	0	0	0	0	0.142857	Odocoileus_hemionus_HiC.fasta005765	missense_variant
Moderate	HiC_scaffold_5	86122603	A	C	0	0	0	0	0.142857	Odocoileus_hemionus_HiC.fasta007761	missense_variant
Moderate	HiC_scaffold_24	36979277	A	T	0	0	0	0	0.142857	Odocoileus_hemionus_HiC.fasta021594	missense_variant
Moderate	HiC_scaffold_3	41849668	G	A	0	0	0	0	0.160714	Odocoileus_hemionus_HiC.fasta004178	missense_variant
Moderate	HiC_scaffold_29	11823171	A	G	0	0	0	0	0.160714	Odocoileus_hemionus_HiC.fasta024474	missense_variant
Moderate	HiC_scaffold_5	220499	C	T	0	0	0	0	0.178571	Odocoileus_hemionus_HiC.fasta006635	missense_variant
Moderate	HiC_scaffold_5	3599566	C	G	0	0	0	0	0.178571	Odocoileus_hemionus_HiC.fasta006676	missense_variant
Moderate	HiC_scaffold_11	61995269	A	G	0	0	0	0	0.178571	Odocoileus_hemionus_HiC.fasta012326	missense_variant
Moderate	HiC_scaffold_23	15510501	G	A	0	0	0	0	0.178571	Odocoileus_hemionus_HiC.fasta020725	missense_variant
Moderate	HiC_scaffold_24	52270997	G	A	0	0	0	0	0.178571	Odocoileus_hemionus_HiC.fasta021657	missense_variant
Moderate	HiC_scaffold_2	66640921	A	G	0	0	0	0	0.196429	Odocoileus_hemionus_HiC.fasta003611	missense_variant
Moderate	HiC_scaffold_11	37641542	G	A	0	0	0	0	0.196429	Odocoileus_hemionus_HiC.fasta012106	missense_variant
Moderate	HiC_scaffold_13	8118128	C	T	0	0	0	0	0.196429	Odocoileus_hemionus_HiC.fasta013426	missense_variant
Moderate	HiC_scaffold_24	8912793	G	T	0	0	0	0	0.196429	Odocoileus_hemionus_HiC.fasta021386	missense_variant
Moderate	HiC_scaffold_33	24335576	G	C	0	0	0	0	0.196429	Odocoileus_hemionus_HiC.fasta026417	missense_variant
Moderate	HiC_scaffold_8	15275756	C	T	0	0	0	0	0.214286	Odocoileus_hemionus_HiC.fasta009737	missense_variant
Moderate	HiC_scaffold_8	62573461	C	T	0	0	0	0	0.214286	Odocoileus_hemionus_HiC.fasta010012	missense_variant
Moderate	HiC_scaffold_24	18954321	C	T	0	0	0	0	0.214286	Odocoileus_hemionus_HiC.fasta021445	missense_variant
Moderate	HiC_scaffold_25	10710808	T	C	0	0	0	0	0.214286	Odocoileus_hemionus_HiC.fasta021784	missense_variant
Moderate	HiC_scaffold_34	22524811	G	A	0	0	0	0	0.214286	Odocoileus_hemionus_HiC.fasta026926	missense_variant
Moderate	HiC_scaffold_1	96837884	C	T	0	0	0	0	0.232143	Odocoileus_hemionus_HiC.fasta002673	missense_variant
Moderate	HiC_scaffold_4	44782829	T	C	0	0	0	0	0.232143	Odocoileus_hemionus_HiC.fasta005884	missense_variant
Moderate	HiC_scaffold_6	84964293	C	G	0	0	0	0	0.232143	Odocoileus_hemionus_HiC.fasta008593	missense_variant
Moderate	HiC_scaffold_3	39654331	G	A	0	0	0	0	0.25	Odocoileus_hemionus_HiC.fasta004166	missense_variant
Moderate	HiC_scaffold_4	68002804	A	G	0	0	0	0	0.25	Odocoileus_hemionus_HiC.fasta006084	missense_variant
Moderate	HiC_scaffold_4	85103721	C	T	0	0	0	0	0.25	Odocoileus_hemionus_HiC.fasta006279	missense_variant
Moderate	HiC_scaffold_5	16080040	G	A	0	0	0	0	0.25	Odocoileus_hemionus_HiC.fasta006762	missense_variant
Moderate	HiC_scaffold_6	59660753	A	T	0	0	0	0	0.25	Odocoileus_hemionus_HiC.fasta008398	missense_variant
Moderate	HiC_scaffold_6	60001239	A	C	0	0	0	0	0.25	Odocoileus_hemionus_HiC.fasta008403	missense_variant
Moderate	HiC_scaffold_9	18163740	G	A	0	0	0	0	0.25	Odocoileus_hemionus_HiC.fasta010356	missense_variant
Moderate	HiC_scaffold_10	58052217	G	A	0	0	0	0	0.25	Odocoileus_hemionus_HiC.fasta011706	missense_variant
Moderate	HiC_scaffold_17	53855403	G	A	0	0	0	0	0.25	Odocoileus_hemionus_HiC.fasta016840	missense_variant
Moderate	HiC_scaffold_18	37413288	C	T	0	0	0	0	0.25	Odocoileus_hemionus_HiC.fasta017691	missense_variant
Moderate	HiC_scaffold_19	45704914	C	T	0	0	0	0	0.25	Odocoileus_hemionus_HiC.fasta018689	missense_variant
Moderate	HiC_scaffold_26	9710140	C	T	0	0	0	0	0.25	Odocoileus_hemionus_HiC.fasta022467	missense_variant&splice_region_variant
Moderate	HiC_scaffold_3	50349835	C	T	0	0	0	0	0.285714	Odocoileus_hemionus_HiC.fasta004284	missense_variant
Moderate	HiC_scaffold_11	65515898	G	A	0	0	0	0	0.285714	Odocoileus_hemionus_HiC.fasta012342	missense_variant
Moderate	HiC_scaffold_27	41684146	A	G	0	0	0	0	0.285714	Odocoileus_hemionus_HiC.fasta023239	missense_variant
Moderate	HiC_scaffold_12	33988849	C	T	0	0	0	0	0.303571	Odocoileus_hemionus_HiC.fasta012767	missense_variant
Moderate	HiC_scaffold_13	43546014	A	T	0	0	0	0	0.303571	Odocoileus_hemionus_HiC.fasta013676	missense_variant
Moderate	HiC_scaffold_23	36937273	T	C	0	0	0	0	0.303571	Odocoileus_hemionus_HiC.fasta020922	missense_variant
Moderate	HiC_scaffold_32	13202931	C	T	0	0	0	0	0.303571	Odocoileus_hemionus_HiC.fasta025698	missense_variant
Moderate	HiC_scaffold_1	17435213	G	C	0	0	0	0	0.321429	Odocoileus_hemionus_HiC.fasta001806	missense_variant
Moderate	HiC_scaffold_1	55128038	T	G	0	0	0	0	0.321429	Odocoileus_hemionus_HiC.fasta002289	missense_variant
Moderate	HiC_scaffold_5	42674542	T	C	0	0	0	0	0.321429	Odocoileus_hemionus_HiC.fasta007085	missense_variant
Moderate	HiC_scaffold_11	46272219	A	G	0	0	0	0	0.321429	Odocoileus_hemionus_HiC.fasta012176	missense_variant
Moderate	HiC_scaffold_3	86674360	T	C	0	0	0	0	0.339286	Odocoileus_hemionus_HiC.fasta004872	missense_variant
Moderate	HiC_scaffold_9	46182471	T	G	0	0	0	0	0.339286	Odocoileus_hemionus_HiC.fasta010787	missense_variant
Moderate	HiC_scaffold_2	98374469	G	A	0	0	0	0	0.375	Odocoileus_hemionus_HiC.fasta003839	missense_variant
Moderate	HiC_scaffold_3	75769691	G	T	0	0	0	0	0.375	Odocoileus_hemionus_HiC.fasta004714	missense_variant
Moderate	HiC_scaffold_11	15906553	C	A	0	0	0	0	0.375	Odocoileus_hemionus_HiC.fasta012009	missense_variant
Moderate	HiC_scaffold_14	31238686	G	A	0	0	0	0	0.392857	Odocoileus_hemionus_HiC.fasta014506	missense_variant
Moderate	HiC_scaffold_4	28404615	T	A	0	0	0	0	0.410714	Odocoileus_hemionus_HiC.fasta005765	missense_variant
Moderate	HiC_scaffold_7	56132578	C	T	0	0	0	0	0.428571	Odocoileus_hemionus_HiC.fasta009204	missense_variant
Moderate	HiC_scaffold_25	15453405	G	A	0	0	0	0	0.428571	Odocoileus_hemionus_HiC.fasta021831	missense_variant
Moderate	HiC_scaffold_22	43115461	G	A	0	0	0	0	0.464286	Odocoileus_hemionus_HiC.fasta020403	missense_variant
Moderate	HiC_scaffold_10	35515824	G	A	0	0	0	0	0.5	Odocoileus_hemionus_HiC.fasta011393	missense_variant
Moderate	HiC_scaffold_19	26206251	G	T	0	0	0	0	0.5	Odocoileus_hemionus_HiC.fasta018546	missense_variant
Moderate	HiC_scaffold_28	28273276	G	T	0	0	0	0	0.5	Odocoileus_hemionus_HiC.fasta023758	missense_variant
Moderate	HiC_scaffold_32	13520945	C	T	0	0	0	0	0.5	Odocoileus_hemionus_HiC.fasta025707	missense_variant
Moderate	HiC_scaffold_29	19918305	A	T	0	0	0	0	0.535714	Odocoileus_hemionus_HiC.fasta024572	missense_variant
Moderate	HiC_scaffold_4	43309829	C	T	0	0	0	0	0.553571	Odocoileus_hemionus_HiC.fasta005867	missense_variant
Moderate	HiC_scaffold_13	58541358	G	A	0	0	0	0	0.553571	Odocoileus_hemionus_HiC.fasta013801	missense_variant
Moderate	HiC_scaffold_1	32441279	C	T	0	0	0	0	0.571429	Odocoileus_hemionus_HiC.fasta002105	missense_variant
Moderate	HiC_scaffold_10	37464735	T	A	0	0	0	0	0.571429	Odocoileus_hemionus_HiC.fasta011411	missense_variant
Moderate	HiC_scaffold_27	1287822	G	A	0	0	0	0	0.589286	Odocoileus_hemionus_HiC.fasta023049	missense_variant
Moderate	HiC_scaffold_34	21485478	G	C	0	0	0	0	0.589286	Odocoileus_hemionus_HiC.fasta026916	missense_variant
Moderate	HiC_scaffold_3	7758818	A	C	0	0	0	0	0.607143	Odocoileus_hemionus_HiC.fasta003972	missense_variant
Moderate	HiC_scaffold_11	49133756	T	C	0	0	0	0	0.625	Odocoileus_hemionus_HiC.fasta012192	missense_variant
Moderate	HiC_scaffold_7	74463837	C	T	0	0	0	0	0.642857	Odocoileus_hemionus_HiC.fasta009436	missense_variant
Moderate	HiC_scaffold_4	82387072	G	A	0	0	0	0	0.660714	Odocoileus_hemionus_HiC.fasta006242	missense_variant
Moderate	HiC_scaffold_2	105446027	C	T	0	0	0	0	0.696429	Odocoileus_hemionus_HiC.fasta003917	missense_variant
Moderate	HiC_scaffold_20	18086205	G	C	0	0	0	0	0.696429	Odocoileus_hemionus_HiC.fasta019142	missense_variant
Moderate	HiC_scaffold_27	41684689	G	T	0	0	0	0	0.696429	Odocoileus_hemionus_HiC.fasta023239	missense_variant
Moderate	HiC_scaffold_8	56797888	C	T	0	0	0	0	0.75	Odocoileus_hemionus_HiC.fasta009947	missense_variant
Moderate	HiC_scaffold_25	9922531	C	T	0	0	0	0	0.767857	Odocoileus_hemionus_HiC.fasta021768	missense_variant
Moderate	HiC_scaffold_20	57220280	G	T	0	0	0	0	0.785714	Odocoileus_hemionus_HiC.fasta019583	missense_variant
Moderate	HiC_scaffold_27	33354751	C	T	0	0	0	0	0.785714	Odocoileus_hemionus_HiC.fasta023185	missense_variant
Moderate	HiC_scaffold_31	17830088	C	T	0	0	0	0	0.785714	Odocoileus_hemionus_HiC.fasta025325	missense_variant
Moderate	HiC_scaffold_33	24334345	G	T	0	0	0	0	0.803571	Odocoileus_hemionus_HiC.fasta026417	missense_variant
Moderate	HiC_scaffold_33	24335567	G	A	0	0	0	0	0.803571	Odocoileus_hemionus_HiC.fasta026417	missense_variant
Moderate	HiC_scaffold_13	1406863	G	A	0	0	0	0	0.821429	Odocoileus_hemionus_HiC.fasta013387	missense_variant
Moderate	HiC_scaffold_14	53985479	C	G	0	0	0	0	0.821429	Odocoileus_hemionus_HiC.fasta014608	missense_variant
Moderate	HiC_scaffold_5	86123070	T	G	0	0	0	0	0.839286	Odocoileus_hemionus_HiC.fasta007761	missense_variant
Moderate	HiC_scaffold_9	16700671	G	A	0	0	0	0	0.839286	Odocoileus_hemionus_HiC.fasta010340	missense_variant
Moderate	HiC_scaffold_7	41926836	C	T	0	0	0	0	0.875	Odocoileus_hemionus_HiC.fasta009101	missense_variant
Moderate	HiC_scaffold_16	34246923	C	T	0	0	0	0	0.875	Odocoileus_hemionus_HiC.fasta015400	missense_variant
Moderate	HiC_scaffold_19	36137286	C	T	0	0	0	0	0.910714	Odocoileus_hemionus_HiC.fasta018606	missense_variant
Moderate	HiC_scaffold_8	65112654	T	G	0	0	0	0	0.928571	Odocoileus_hemionus_HiC.fasta010035	missense_variant
Moderate	HiC_scaffold_17	868025	T	C	0	0	0	0	0.928571	Odocoileus_hemionus_HiC.fasta015604	missense_variant
Moderate	HiC_scaffold_17	60185088	C	G	0	0	0	0	0.928571	Odocoileus_hemionus_HiC.fasta016908	missense_variant
Moderate	HiC_scaffold_26	27451029	A	C	0	0	0	0	0.928571	Odocoileus_hemionus_HiC.fasta022669	missense_variant
Moderate	HiC_scaffold_12	33851930	C	T	0	0	0	0	0.946429	Odocoileus_hemionus_HiC.fasta012764	missense_variant
Moderate	HiC_scaffold_34	33218945	T	C	0	0	0	0	0.946429	Odocoileus_hemionus_HiC.fasta027008	missense_variant
Moderate	HiC_scaffold_12	9086744	G	T	0	0	0	0	0.964286	Odocoileus_hemionus_HiC.fasta012506	missense_variant
Moderate	HiC_scaffold_1	11911333	T	C	0	0	0	0	1	Odocoileus_hemionus_HiC.fasta001629	missense_variant
Moderate	HiC_scaffold_6	52056652	A	G	0	0	0	0	1	Odocoileus_hemionus_HiC.fasta008338	missense_variant
Moderate	HiC_scaffold_6	52090060	T	A	0	0	0	0	1	Odocoileus_hemionus_HiC.fasta008338	missense_variant
Moderate	HiC_scaffold_7	77519582	T	A	0	0	0	0	1	Odocoileus_hemionus_HiC.fasta009463	missense_variant
Moderate	HiC_scaffold_10	59387640	G	A	0	0	0	0	1	Odocoileus_hemionus_HiC.fasta011721	missense_variant
Moderate	HiC_scaffold_13	67419141	C	T	0	0	0	0	1	Odocoileus_hemionus_HiC.fasta013872	missense_variant
Moderate	HiC_scaffold_23	30514782	G	T	0	0	0	0	1	Odocoileus_hemionus_HiC.fasta020856	missense_variant
Moderate	HiC_scaffold_1	7411741	C	T	0	0	0	0.0833333	0	Odocoileus_hemionus_HiC.fasta001498	missense_variant
Moderate	HiC_scaffold_1	8301032	C	T	0	0	0	0.0833333	0	Odocoileus_hemionus_HiC.fasta001533	missense_variant
Moderate	HiC_scaffold_1	9008485	G	C	0	0	0	0.0833333	0	Odocoileus_hemionus_HiC.fasta001553	missense_variant
Moderate	HiC_scaffold_1	9008498	T	G	0	0	0	0.0833333	0	Odocoileus_hemionus_HiC.fasta001553	missense_variant
Moderate	HiC_scaffold_1	9008509	C	G	0	0	0	0.0833333	0	Odocoileus_hemionus_HiC.fasta001553	missense_variant
Moderate	HiC_scaffold_1	10365737	G	A	0	0	0	0.0833333	0	Odocoileus_hemionus_HiC.fasta001587	missense_variant
Moderate	HiC_scaffold_1	10457552	A	G	0	0	0	0.0833333	0	Odocoileus_hemionus_HiC.fasta001591	missense_variant
Moderate	HiC_scaffold_1	12202003	T	A	0	0	0	0.0833333	0	Odocoileus_hemionus_HiC.fasta001631	missense_variant
Moderate	HiC_scaffold_1	13017213	A	G	0	0	0	0.0833333	0	Odocoileus_hemionus_HiC.fasta001637	missense_variant
Moderate	HiC_scaffold_1	13471460	T	C	0	0	0	0.0833333	0	Odocoileus_hemionus_HiC.fasta001653	missense_variant
Moderate	HiC_scaffold_1	13496208	G	A	0	0	0	0.0833333	0	Odocoileus_hemionus_HiC.fasta001654	missense_variant
Moderate	HiC_scaffold_1	14001341	C	T	0	0	0	0.0833333	0	Odocoileus_hemionus_HiC.fasta001679	missense_variant
Moderate	HiC_scaffold_1	14380984	G	C	0	0	0	0.0833333	0	Odocoileus_hemionus_HiC.fasta001693	missense_variant
Moderate	HiC_scaffold_1	16397333	A	T	0	0	0	0.0833333	0	Odocoileus_hemionus_HiC.fasta001782	missense_variant
Moderate	HiC_scaffold_1	17435910	T	A	0	0	0	0.0833333	0	Odocoileus_hemionus_HiC.fasta001806	missense_variant
Moderate	HiC_scaffold_1	17548208	A	G	0	0	0	0.0833333	0	Odocoileus_hemionus_HiC.fasta001809	missense_variant
Moderate	HiC_scaffold_1	17675552	G	A	0	0	0	0.0833333	0	Odocoileus_hemionus_HiC.fasta001811	missense_variant
Moderate	HiC_scaffold_1	17816859	G	A	0	0	0	0.0833333	0	Odocoileus_hemionus_HiC.fasta001814	missense_variant
Moderate	HiC_scaffold_1	19375194	C	T	0	0	0	0.0833333	0	Odocoileus_hemionus_HiC.fasta001877	missense_variant
Moderate	HiC_scaffold_1	21575380	C	T	0	0	0	0.0833333	0	Odocoileus_hemionus_HiC.fasta001947	missense_variant
Moderate	HiC_scaffold_1	21575385	C	T	0	0	0	0.0833333	0	Odocoileus_hemionus_HiC.fasta001947	missense_variant&splice_region_variant
Moderate	HiC_scaffold_1	23894832	T	C	0	0	0	0.0833333	0	Odocoileus_hemionus_HiC.fasta001967	missense_variant
Moderate	HiC_scaffold_1	27954920	A	T	0	0	0	0.0833333	0	Odocoileus_hemionus_HiC.fasta002018	missense_variant
Moderate	HiC_scaffold_1	30432276	C	T	0	0	0	0.0833333	0	Odocoileus_hemionus_HiC.fasta002058	missense_variant
Moderate	HiC_scaffold_1	32130608	C	A	0	0	0	0.0833333	0	Odocoileus_hemionus_HiC.fasta002089	missense_variant
Moderate	HiC_scaffold_1	32563103	A	G	0	0	0	0.0833333	0	Odocoileus_hemionus_HiC.fasta002109	missense_variant
Moderate	HiC_scaffold_1	38227872	C	G	0	0	0	0.0833333	0	Odocoileus_hemionus_HiC.fasta002149	missense_variant
Moderate	HiC_scaffold_1	40199161	T	C	0	0	0	0.0833333	0	Odocoileus_hemionus_HiC.fasta002161	missense_variant
Moderate	HiC_scaffold_1	40201312	T	C	0	0	0	0.0833333	0	Odocoileus_hemionus_HiC.fasta002161	missense_variant
Moderate	HiC_scaffold_1	40231550	T	C	0	0	0	0.0833333	0	Odocoileus_hemionus_HiC.fasta002162	missense_variant
Moderate	HiC_scaffold_1	41135712	A	G	0	0	0	0.0833333	0	Odocoileus_hemionus_HiC.fasta002179	missense_variant
Moderate	HiC_scaffold_1	42011859	C	G	0	0	0	0.0833333	0	Odocoileus_hemionus_HiC.fasta002185	missense_variant
Moderate	HiC_scaffold_1	42410449	G	A	0	0	0	0.0833333	0	Odocoileus_hemionus_HiC.fasta002188	missense_variant
Moderate	HiC_scaffold_1	47195497	G	A	0	0	0	0.0833333	0	Odocoileus_hemionus_HiC.fasta002215	missense_variant
Moderate	HiC_scaffold_1	50420142	C	T	0	0	0	0.0833333	0	Odocoileus_hemionus_HiC.fasta002252	missense_variant
Moderate	HiC_scaffold_1	51245567	G	T	0	0	0	0.0833333	0	Odocoileus_hemionus_HiC.fasta002260	missense_variant
Moderate	HiC_scaffold_1	51299981	C	T	0	0	0	0.0833333	0	Odocoileus_hemionus_HiC.fasta002261	missense_variant
Moderate	HiC_scaffold_1	53698318	C	T	0	0	0	0.0833333	0	Odocoileus_hemionus_HiC.fasta002274	missense_variant
Moderate	HiC_scaffold_1	54976782	T	C	0	0	0	0.0833333	0	Odocoileus_hemionus_HiC.fasta002285	missense_variant
Moderate	HiC_scaffold_1	55254737	T	C	0	0	0	0.0833333	0	Odocoileus_hemionus_HiC.fasta002290	missense_variant
Moderate	HiC_scaffold_1	55957555	T	G	0	0	0	0.0833333	0	Odocoileus_hemionus_HiC.fasta002305	missense_variant
Moderate	HiC_scaffold_1	55975809	A	T	0	0	0	0.0833333	0	Odocoileus_hemionus_HiC.fasta002305	missense_variant
Moderate	HiC_scaffold_1	61633616	C	T	0	0	0	0.0833333	0	Odocoileus_hemionus_HiC.fasta002321	missense_variant
Moderate	HiC_scaffold_1	66019391	C	T	0	0	0	0.0833333	0	Odocoileus_hemionus_HiC.fasta002363	missense_variant
Moderate	HiC_scaffold_1	73405106	T	C	0	0	0	0.0833333	0	Odocoileus_hemionus_HiC.fasta002404	missense_variant
Moderate	HiC_scaffold_1	74870921	C	G	0	0	0	0.0833333	0	Odocoileus_hemionus_HiC.fasta002413	missense_variant
Moderate	HiC_scaffold_1	76217862	T	C	0	0	0	0.0833333	0	Odocoileus_hemionus_HiC.fasta002426	missense_variant
Moderate	HiC_scaffold_1	80571026	G	A	0	0	0	0.0833333	0	Odocoileus_hemionus_HiC.fasta002458	missense_variant
Moderate	HiC_scaffold_1	89167668	G	A	0	0	0	0.0833333	0	Odocoileus_hemionus_HiC.fasta002547	missense_variant
Moderate	HiC_scaffold_1	89169112	G	A	0	0	0	0.0833333	0	Odocoileus_hemionus_HiC.fasta002547	missense_variant
Moderate	HiC_scaffold_1	89169127	G	A	0	0	0	0.0833333	0	Odocoileus_hemionus_HiC.fasta002547	missense_variant
Moderate	HiC_scaffold_1	89183105	C	A	0	0	0	0.0833333	0	Odocoileus_hemionus_HiC.fasta002547	missense_variant
Moderate	HiC_scaffold_1	95583170	C	T	0	0	0	0.0833333	0	Odocoileus_hemionus_HiC.fasta002639	missense_variant
Moderate	HiC_scaffold_1	96087602	G	T	0	0	0	0.0833333	0	Odocoileus_hemionus_HiC.fasta002649	missense_variant
Moderate	HiC_scaffold_1	97894321	G	A	0	0	0	0.0833333	0	Odocoileus_hemionus_HiC.fasta002704	missense_variant
Moderate	HiC_scaffold_1	100692930	C	T	0	0	0	0.0833333	0	Odocoileus_hemionus_HiC.fasta002755	missense_variant
Moderate	HiC_scaffold_1	102632461	T	C	0	0	0	0.0833333	0	Odocoileus_hemionus_HiC.fasta002786	missense_variant
Moderate	HiC_scaffold_1	104054865	G	C	0	0	0	0.0833333	0	Odocoileus_hemionus_HiC.fasta002815	missense_variant
Moderate	HiC_scaffold_1	104610416	G	A	0	0	0	0.0833333	0	Odocoileus_hemionus_HiC.fasta002826	missense_variant
Moderate	HiC_scaffold_1	107741537	G	T	0	0	0	0.0833333	0	Odocoileus_hemionus_HiC.fasta002871	missense_variant
Moderate	HiC_scaffold_1	108587464	C	T	0	0	0	0.0833333	0	Odocoileus_hemionus_HiC.fasta002875	missense_variant
Moderate	HiC_scaffold_1	114606772	T	G	0	0	0	0.0833333	0	Odocoileus_hemionus_HiC.fasta002972	missense_variant
Moderate	HiC_scaffold_2	6383164	T	C	0	0	0	0.0833333	0	Odocoileus_hemionus_HiC.fasta003043	missense_variant
Moderate	HiC_scaffold_2	6520490	G	A	0	0	0	0.0833333	0	Odocoileus_hemionus_HiC.fasta003052	missense_variant
Moderate	HiC_scaffold_2	6604768	C	T	0	0	0	0.0833333	0	Odocoileus_hemionus_HiC.fasta003055	missense_variant
Moderate	HiC_scaffold_2	13273620	T	C	0	0	0	0.0833333	0	Odocoileus_hemionus_HiC.fasta003134	missense_variant
Moderate	HiC_scaffold_2	15168325	G	A	0	0	0	0.0833333	0	Odocoileus_hemionus_HiC.fasta003177	missense_variant
Moderate	HiC_scaffold_2	15655202	G	A	0	0	0	0.0833333	0	Odocoileus_hemionus_HiC.fasta003184	missense_variant
Moderate	HiC_scaffold_2	19909534	C	T	0	0	0	0.0833333	0	Odocoileus_hemionus_HiC.fasta003224	missense_variant
Moderate	HiC_scaffold_2	23271299	T	A	0	0	0	0.0833333	0	Odocoileus_hemionus_HiC.fasta003242	missense_variant
Moderate	HiC_scaffold_2	26454688	G	A	0	0	0	0.0833333	0	Odocoileus_hemionus_HiC.fasta003292	missense_variant
Moderate	HiC_scaffold_2	30909850	T	G	0	0	0	0.0833333	0	Odocoileus_hemionus_HiC.fasta003324	missense_variant
Moderate	HiC_scaffold_2	35041935	G	A	0	0	0	0.0833333	0	Odocoileus_hemionus_HiC.fasta003348	missense_variant
Moderate	HiC_scaffold_2	48660569	G	A	0	0	0	0.0833333	0	Odocoileus_hemionus_HiC.fasta003484	missense_variant
Moderate	HiC_scaffold_2	50582010	C	T	0	0	0	0.0833333	0	Odocoileus_hemionus_HiC.fasta003497	missense_variant
Moderate	HiC_scaffold_2	54595077	A	G	0	0	0	0.0833333	0	Odocoileus_hemionus_HiC.fasta003541	missense_variant
Moderate	HiC_scaffold_2	54605607	C	T	0	0	0	0.0833333	0	Odocoileus_hemionus_HiC.fasta003541	missense_variant
Moderate	HiC_scaffold_2	64434202	G	A	0	0	0	0.0833333	0	Odocoileus_hemionus_HiC.fasta003588	missense_variant
Moderate	HiC_scaffold_2	64434313	C	A	0	0	0	0.0833333	0	Odocoileus_hemionus_HiC.fasta003588	missense_variant
Moderate	HiC_scaffold_2	66675783	G	A	0	0	0	0.0833333	0	Odocoileus_hemionus_HiC.fasta003611	missense_variant
Moderate	HiC_scaffold_2	67341253	T	C	0	0	0	0.0833333	0	Odocoileus_hemionus_HiC.fasta003624	missense_variant
Moderate	HiC_scaffold_2	82368650	G	A	0	0	0	0.0833333	0	Odocoileus_hemionus_HiC.fasta003733	missense_variant
Moderate	HiC_scaffold_2	83388080	C	A	0	0	0	0.0833333	0	Odocoileus_hemionus_HiC.fasta003754	missense_variant
Moderate	HiC_scaffold_2	89388184	G	T	0	0	0	0.0833333	0	Odocoileus_hemionus_HiC.fasta003791	missense_variant
Moderate	HiC_scaffold_2	95685134	T	C	0	0	0	0.0833333	0	Odocoileus_hemionus_HiC.fasta003822	missense_variant
Moderate	HiC_scaffold_2	98374929	T	C	0	0	0	0.0833333	0	Odocoileus_hemionus_HiC.fasta003839	missense_variant
Moderate	HiC_scaffold_2	101006502	A	G	0	0	0	0.0833333	0	Odocoileus_hemionus_HiC.fasta003860	missense_variant
Moderate	HiC_scaffold_2	101229446	C	T	0	0	0	0.0833333	0	Odocoileus_hemionus_HiC.fasta003869	missense_variant
Moderate	HiC_scaffold_2	103234896	G	A	0	0	0	0.0833333	0	Odocoileus_hemionus_HiC.fasta003891	missense_variant
Moderate	HiC_scaffold_2	103843361	A	T	0	0	0	0.0833333	0	Odocoileus_hemionus_HiC.fasta003898	missense_variant
Moderate	HiC_scaffold_2	103973142	C	T	0	0	0	0.0833333	0	Odocoileus_hemionus_HiC.fasta003903	missense_variant
Moderate	HiC_scaffold_2	107600249	G	A	0	0	0	0.0833333	0	Odocoileus_hemionus_HiC.fasta003928	missense_variant
Moderate	HiC_scaffold_3	7663721	C	A	0	0	0	0.0833333	0	Odocoileus_hemionus_HiC.fasta003971	missense_variant
Moderate	HiC_scaffold_3	7671319	G	A	0	0	0	0.0833333	0	Odocoileus_hemionus_HiC.fasta003971	missense_variant
Moderate	HiC_scaffold_3	13302287	C	T	0	0	0	0.0833333	0	Odocoileus_hemionus_HiC.fasta004001	missense_variant
Moderate	HiC_scaffold_3	13523394	A	T	0	0	0	0.0833333	0	Odocoileus_hemionus_HiC.fasta004004	missense_variant
Moderate	HiC_scaffold_3	14838767	G	A	0	0	0	0.0833333	0	Odocoileus_hemionus_HiC.fasta004020	missense_variant
Moderate	HiC_scaffold_3	19128552	C	T	0	0	0	0.0833333	0	Odocoileus_hemionus_HiC.fasta004038	missense_variant
Moderate	HiC_scaffold_3	25554812	G	A	0	0	0	0.0833333	0	Odocoileus_hemionus_HiC.fasta004069	missense_variant
Moderate	HiC_scaffold_3	25554818	G	A	0	0	0	0.0833333	0	Odocoileus_hemionus_HiC.fasta004069	missense_variant
Moderate	HiC_scaffold_3	26990571	T	G	0	0	0	0.0833333	0	Odocoileus_hemionus_HiC.fasta004076	missense_variant
Moderate	HiC_scaffold_3	28229300	T	C	0	0	0	0.0833333	0	Odocoileus_hemionus_HiC.fasta004091	missense_variant
Moderate	HiC_scaffold_3	36692664	G	T	0	0	0	0.0833333	0	Odocoileus_hemionus_HiC.fasta004131	missense_variant
Moderate	HiC_scaffold_3	39471781	C	T	0	0	0	0.0833333	0	Odocoileus_hemionus_HiC.fasta004159	missense_variant
Moderate	HiC_scaffold_3	42935118	C	T	0	0	0	0.0833333	0	Odocoileus_hemionus_HiC.fasta004194	missense_variant
Moderate	HiC_scaffold_3	43552132	G	A	0	0	0	0.0833333	0	Odocoileus_hemionus_HiC.fasta004196	missense_variant
Moderate	HiC_scaffold_3	45029598	G	A	0	0	0	0.0833333	0	Odocoileus_hemionus_HiC.fasta004204	missense_variant
Moderate	HiC_scaffold_3	45030237	T	A	0	0	0	0.0833333	0	Odocoileus_hemionus_HiC.fasta004204	missense_variant
Moderate	HiC_scaffold_3	45030255	A	G	0	0	0	0.0833333	0	Odocoileus_hemionus_HiC.fasta004204	missense_variant
Moderate	HiC_scaffold_3	45030666	A	T	0	0	0	0.0833333	0	Odocoileus_hemionus_HiC.fasta004204	missense_variant
Moderate	HiC_scaffold_3	45710198	G	A	0	0	0	0.0833333	0	Odocoileus_hemionus_HiC.fasta004216	missense_variant
Moderate	HiC_scaffold_3	47026811	C	T	0	0	0	0.0833333	0	Odocoileus_hemionus_HiC.fasta004239	missense_variant
Moderate	HiC_scaffold_3	48198302	A	G	0	0	0	0.0833333	0	Odocoileus_hemionus_HiC.fasta004259	missense_variant
Moderate	HiC_scaffold_3	48372529	C	T	0	0	0	0.0833333	0	Odocoileus_hemionus_HiC.fasta004265	missense_variant
Moderate	HiC_scaffold_3	55140390	A	C	0	0	0	0.0833333	0	Odocoileus_hemionus_HiC.fasta004323	missense_variant
Moderate	HiC_scaffold_3	55706522	C	T	0	0	0	0.0833333	0	Odocoileus_hemionus_HiC.fasta004343	missense_variant
Moderate	HiC_scaffold_3	57655733	C	T	0	0	0	0.0833333	0	Odocoileus_hemionus_HiC.fasta004394	missense_variant
Moderate	HiC_scaffold_3	57690910	T	G	0	0	0	0.0833333	0	Odocoileus_hemionus_HiC.fasta004396	missense_variant
Moderate	HiC_scaffold_3	59848777	C	T	0	0	0	0.0833333	0	Odocoileus_hemionus_HiC.fasta004420	missense_variant
Moderate	HiC_scaffold_3	61646628	C	G	0	0	0	0.0833333	0	Odocoileus_hemionus_HiC.fasta004452	missense_variant
Moderate	HiC_scaffold_3	63963533	C	T	0	0	0	0.0833333	0	Odocoileus_hemionus_HiC.fasta004528	missense_variant
Moderate	HiC_scaffold_3	64497845	C	A	0	0	0	0.0833333	0	Odocoileus_hemionus_HiC.fasta004554	missense_variant
Moderate	HiC_scaffold_3	64754758	A	C	0	0	0	0.0833333	0	Odocoileus_hemionus_HiC.fasta004563	missense_variant
Moderate	HiC_scaffold_3	66704713	G	A	0	0	0	0.0833333	0	Odocoileus_hemionus_HiC.fasta004612	missense_variant
Moderate	HiC_scaffold_3	66705924	A	C	0	0	0	0.0833333	0	Odocoileus_hemionus_HiC.fasta004612	missense_variant
Moderate	HiC_scaffold_3	73705685	G	C	0	0	0	0.0833333	0	Odocoileus_hemionus_HiC.fasta004697	missense_variant
Moderate	HiC_scaffold_3	75776170	T	C	0	0	0	0.0833333	0	Odocoileus_hemionus_HiC.fasta004714	missense_variant
Moderate	HiC_scaffold_3	84415251	C	T	0	0	0	0.0833333	0	Odocoileus_hemionus_HiC.fasta004776	missense_variant
Moderate	HiC_scaffold_3	90927504	C	T	0	0	0	0.0833333	0	Odocoileus_hemionus_HiC.fasta005030	missense_variant
Moderate	HiC_scaffold_3	97785594	C	A	0	0	0	0.0833333	0	Odocoileus_hemionus_HiC.fasta005231	missense_variant
Moderate	HiC_scaffold_3	99145536	C	G	0	0	0	0.0833333	0	Odocoileus_hemionus_HiC.fasta005275	missense_variant
Moderate	HiC_scaffold_3	100394257	G	C	0	0	0	0.0833333	0	Odocoileus_hemionus_HiC.fasta005321	missense_variant
Moderate	HiC_scaffold_3	103831728	G	C	0	0	0	0.0833333	0	Odocoileus_hemionus_HiC.fasta005404	missense_variant
Moderate	HiC_scaffold_4	1962514	C	G	0	0	0	0.0833333	0	Odocoileus_hemionus_HiC.fasta005432	missense_variant
Moderate	HiC_scaffold_4	2599883	A	C	0	0	0	0.0833333	0	Odocoileus_hemionus_HiC.fasta005444	missense_variant
Moderate	HiC_scaffold_4	2907565	A	G	0	0	0	0.0833333	0	Odocoileus_hemionus_HiC.fasta005455	missense_variant
Moderate	HiC_scaffold_4	3073595	G	A	0	0	0	0.0833333	0	Odocoileus_hemionus_HiC.fasta005463	missense_variant
Moderate	HiC_scaffold_4	5101905	C	T	0	0	0	0.0833333	0	Odocoileus_hemionus_HiC.fasta005507	missense_variant
Moderate	HiC_scaffold_4	5983764	C	T	0	0	0	0.0833333	0	Odocoileus_hemionus_HiC.fasta005510	missense_variant
Moderate	HiC_scaffold_4	6506634	G	C	0	0	0	0.0833333	0	Odocoileus_hemionus_HiC.fasta005518	missense_variant
Moderate	HiC_scaffold_4	7481752	T	C	0	0	0	0.0833333	0	Odocoileus_hemionus_HiC.fasta005530	missense_variant
Moderate	HiC_scaffold_4	7608822	C	A	0	0	0	0.0833333	0	Odocoileus_hemionus_HiC.fasta005532	missense_variant
Moderate	HiC_scaffold_4	15029194	G	A	0	0	0	0.0833333	0	Odocoileus_hemionus_HiC.fasta005637	missense_variant
Moderate	HiC_scaffold_4	19393079	G	T	0	0	0	0.0833333	0	Odocoileus_hemionus_HiC.fasta005670	missense_variant
Moderate	HiC_scaffold_4	19394003	A	G	0	0	0	0.0833333	0	Odocoileus_hemionus_HiC.fasta005670	missense_variant
Moderate	HiC_scaffold_4	19399765	C	A	0	0	0	0.0833333	0	Odocoileus_hemionus_HiC.fasta005670	missense_variant
Moderate	HiC_scaffold_4	19400382	C	T	0	0	0	0.0833333	0	Odocoileus_hemionus_HiC.fasta005670	missense_variant
Moderate	HiC_scaffold_4	20794763	A	C	0	0	0	0.0833333	0	Odocoileus_hemionus_HiC.fasta005687	missense_variant
Moderate	HiC_scaffold_4	28403392	C	T	0	0	0	0.0833333	0	Odocoileus_hemionus_HiC.fasta005765	missense_variant
Moderate	HiC_scaffold_4	29305242	A	G	0	0	0	0.0833333	0	Odocoileus_hemionus_HiC.fasta005781	missense_variant
Moderate	HiC_scaffold_4	32187411	C	T	0	0	0	0.0833333	0	Odocoileus_hemionus_HiC.fasta005797	missense_variant
Moderate	HiC_scaffold_4	33893658	C	G	0	0	0	0.0833333	0	Odocoileus_hemionus_HiC.fasta005799	missense_variant
Moderate	HiC_scaffold_4	35187164	G	A	0	0	0	0.0833333	0	Odocoileus_hemionus_HiC.fasta005802	missense_variant
Moderate	HiC_scaffold_4	36585061	A	G	0	0	0	0.0833333	0	Odocoileus_hemionus_HiC.fasta005821	missense_variant
Moderate	HiC_scaffold_4	36886204	C	T	0	0	0	0.0833333	0	Odocoileus_hemionus_HiC.fasta005827	missense_variant
Moderate	HiC_scaffold_4	36907986	C	T	0	0	0	0.0833333	0	Odocoileus_hemionus_HiC.fasta005827	missense_variant
Moderate	HiC_scaffold_4	44773884	C	T	0	0	0	0.0833333	0	Odocoileus_hemionus_HiC.fasta005884	missense_variant
Moderate	HiC_scaffold_4	44786275	C	A	0	0	0	0.0833333	0	Odocoileus_hemionus_HiC.fasta005884	missense_variant
Moderate	HiC_scaffold_4	44786949	C	G	0	0	0	0.0833333	0	Odocoileus_hemionus_HiC.fasta005884	missense_variant
Moderate	HiC_scaffold_4	45023268	C	T	0	0	0	0.0833333	0	Odocoileus_hemionus_HiC.fasta005891	missense_variant
Moderate	HiC_scaffold_4	45828669	T	A	0	0	0	0.0833333	0	Odocoileus_hemionus_HiC.fasta005912	missense_variant
Moderate	HiC_scaffold_4	46205549	C	T	0	0	0	0.0833333	0	Odocoileus_hemionus_HiC.fasta005919	missense_variant
Moderate	HiC_scaffold_4	46930382	C	T	0	0	0	0.0833333	0	Odocoileus_hemionus_HiC.fasta005934	missense_variant
Moderate	HiC_scaffold_4	56227231	G	A	0	0	0	0.0833333	0	Odocoileus_hemionus_HiC.fasta005994	missense_variant
Moderate	HiC_scaffold_4	57292081	C	G	0	0	0	0.0833333	0	Odocoileus_hemionus_HiC.fasta005998	missense_variant
Moderate	HiC_scaffold_4	57808060	C	T	0	0	0	0.0833333	0	Odocoileus_hemionus_HiC.fasta006006	missense_variant
Moderate	HiC_scaffold_4	60321097	G	A	0	0	0	0.0833333	0	Odocoileus_hemionus_HiC.fasta006026	missense_variant
Moderate	HiC_scaffold_4	64471122	C	T	0	0	0	0.0833333	0	Odocoileus_hemionus_HiC.fasta006050	missense_variant
Moderate	HiC_scaffold_4	65829131	A	G	0	0	0	0.0833333	0	Odocoileus_hemionus_HiC.fasta006070	missense_variant
Moderate	HiC_scaffold_4	69158221	G	C	0	0	0	0.0833333	0	Odocoileus_hemionus_HiC.fasta006103	missense_variant
Moderate	HiC_scaffold_4	69164482	G	T	0	0	0	0.0833333	0	Odocoileus_hemionus_HiC.fasta006103	missense_variant
Moderate	HiC_scaffold_4	69253616	C	T	0	0	0	0.0833333	0	Odocoileus_hemionus_HiC.fasta006106	missense_variant
Moderate	HiC_scaffold_4	74613169	T	C	0	0	0	0.0833333	0	Odocoileus_hemionus_HiC.fasta006189	missense_variant
Moderate	HiC_scaffold_4	74729481	C	G	0	0	0	0.0833333	0	Odocoileus_hemionus_HiC.fasta006190	missense_variant
Moderate	HiC_scaffold_4	74733581	C	T	0	0	0	0.0833333	0	Odocoileus_hemionus_HiC.fasta006190	missense_variant
Moderate	HiC_scaffold_4	77770352	A	G	0	0	0	0.0833333	0	Odocoileus_hemionus_HiC.fasta006222	missense_variant
Moderate	HiC_scaffold_4	83745452	T	C	0	0	0	0.0833333	0	Odocoileus_hemionus_HiC.fasta006258	missense_variant
Moderate	HiC_scaffold_4	84714963	T	A	0	0	0	0.0833333	0	Odocoileus_hemionus_HiC.fasta006275	missense_variant
Moderate	HiC_scaffold_4	85103685	G	T	0	0	0	0.0833333	0	Odocoileus_hemionus_HiC.fasta006279	missense_variant
Moderate	HiC_scaffold_4	89754406	C	A	0	0	0	0.0833333	0	Odocoileus_hemionus_HiC.fasta006319	missense_variant
Moderate	HiC_scaffold_4	95227170	C	G	0	0	0	0.0833333	0	Odocoileus_hemionus_HiC.fasta006433	missense_variant
Moderate	HiC_scaffold_5	2850099	G	C	0	0	0	0.0833333	0	Odocoileus_hemionus_HiC.fasta006667	missense_variant
Moderate	HiC_scaffold_5	3341316	C	G	0	0	0	0.0833333	0	Odocoileus_hemionus_HiC.fasta006674	missense_variant
Moderate	HiC_scaffold_5	9936605	C	T	0	0	0	0.0833333	0	Odocoileus_hemionus_HiC.fasta006689	missense_variant
Moderate	HiC_scaffold_5	9944665	G	A	0	0	0	0.0833333	0	Odocoileus_hemionus_HiC.fasta006689	missense_variant
Moderate	HiC_scaffold_5	21795050	G	A	0	0	0	0.0833333	0	Odocoileus_hemionus_HiC.fasta006842	missense_variant
Moderate	HiC_scaffold_5	26123683	C	G	0	0	0	0.0833333	0	Odocoileus_hemionus_HiC.fasta006897	missense_variant
Moderate	HiC_scaffold_5	29288683	G	A	0	0	0	0.0833333	0	Odocoileus_hemionus_HiC.fasta006925	missense_variant
Moderate	HiC_scaffold_5	29462431	T	C	0	0	0	0.0833333	0	Odocoileus_hemionus_HiC.fasta006930	missense_variant
Moderate	HiC_scaffold_5	41629712	A	G	0	0	0	0.0833333	0	Odocoileus_hemionus_HiC.fasta007067	missense_variant
Moderate	HiC_scaffold_5	41859445	A	T	0	0	0	0.0833333	0	Odocoileus_hemionus_HiC.fasta007070	missense_variant
Moderate	HiC_scaffold_5	41859481	C	T	0	0	0	0.0833333	0	Odocoileus_hemionus_HiC.fasta007070	missense_variant
Moderate	HiC_scaffold_5	42748502	A	G	0	0	0	0.0833333	0	Odocoileus_hemionus_HiC.fasta007086	missense_variant
Moderate	HiC_scaffold_5	45924705	T	G	0	0	0	0.0833333	0	Odocoileus_hemionus_HiC.fasta007118	missense_variant
Moderate	HiC_scaffold_5	46402431	T	C	0	0	0	0.0833333	0	Odocoileus_hemionus_HiC.fasta007126	missense_variant
Moderate	HiC_scaffold_5	55244376	G	T	0	0	0	0.0833333	0	Odocoileus_hemionus_HiC.fasta007220	missense_variant
Moderate	HiC_scaffold_5	61545176	C	T	0	0	0	0.0833333	0	Odocoileus_hemionus_HiC.fasta007274	missense_variant
Moderate	HiC_scaffold_5	62105962	C	G	0	0	0	0.0833333	0	Odocoileus_hemionus_HiC.fasta007292	missense_variant
Moderate	HiC_scaffold_5	62121484	T	C	0	0	0	0.0833333	0	Odocoileus_hemionus_HiC.fasta007292	missense_variant
Moderate	HiC_scaffold_5	62299943	C	A	0	0	0	0.0833333	0	Odocoileus_hemionus_HiC.fasta007295	missense_variant
Moderate	HiC_scaffold_5	62905790	G	A	0	0	0	0.0833333	0	Odocoileus_hemionus_HiC.fasta007312	missense_variant
Moderate	HiC_scaffold_5	63216597	G	T	0	0	0	0.0833333	0	Odocoileus_hemionus_HiC.fasta007323	missense_variant
Moderate	HiC_scaffold_5	64212870	C	T	0	0	0	0.0833333	0	Odocoileus_hemionus_HiC.fasta007356	missense_variant
Moderate	HiC_scaffold_5	70481001	C	T	0	0	0	0.0833333	0	Odocoileus_hemionus_HiC.fasta007400	missense_variant
Moderate	HiC_scaffold_5	71967624	G	C	0	0	0	0.0833333	0	Odocoileus_hemionus_HiC.fasta007428	missense_variant
Moderate	HiC_scaffold_5	72676626	A	G	0	0	0	0.0833333	0	Odocoileus_hemionus_HiC.fasta007453	missense_variant
Moderate	HiC_scaffold_5	72913196	C	T	0	0	0	0.0833333	0	Odocoileus_hemionus_HiC.fasta007465	missense_variant
Moderate	HiC_scaffold_5	74457209	C	G	0	0	0	0.0833333	0	Odocoileus_hemionus_HiC.fasta007526	missense_variant
Moderate	HiC_scaffold_5	74457486	C	T	0	0	0	0.0833333	0	Odocoileus_hemionus_HiC.fasta007526	missense_variant
Moderate	HiC_scaffold_5	76143121	A	T	0	0	0	0.0833333	0	Odocoileus_hemionus_HiC.fasta007594	missense_variant
Moderate	HiC_scaffold_5	76340719	C	T	0	0	0	0.0833333	0	Odocoileus_hemionus_HiC.fasta007617	missense_variant
Moderate	HiC_scaffold_5	76374969	A	G	0	0	0	0.0833333	0	Odocoileus_hemionus_HiC.fasta007622	missense_variant
Moderate	HiC_scaffold_5	79487824	G	C	0	0	0	0.0833333	0	Odocoileus_hemionus_HiC.fasta007679	missense_variant
Moderate	HiC_scaffold_5	83408938	T	A	0	0	0	0.0833333	0	Odocoileus_hemionus_HiC.fasta007717	missense_variant
Moderate	HiC_scaffold_5	83481332	G	A	0	0	0	0.0833333	0	Odocoileus_hemionus_HiC.fasta007718	missense_variant
Moderate	HiC_scaffold_5	84824472	C	T	0	0	0	0.0833333	0	Odocoileus_hemionus_HiC.fasta007741	missense_variant
Moderate	HiC_scaffold_5	86124344	C	T	0	0	0	0.0833333	0	Odocoileus_hemionus_HiC.fasta007761	missense_variant
Moderate	HiC_scaffold_5	88736385	C	T	0	0	0	0.0833333	0	Odocoileus_hemionus_HiC.fasta007794	missense_variant
Moderate	HiC_scaffold_5	88831215	C	T	0	0	0	0.0833333	0	Odocoileus_hemionus_HiC.fasta007796	missense_variant
Moderate	HiC_scaffold_5	89635928	A	G	0	0	0	0.0833333	0	Odocoileus_hemionus_HiC.fasta007804	missense_variant
Moderate	HiC_scaffold_5	92101536	G	A	0	0	0	0.0833333	0	Odocoileus_hemionus_HiC.fasta007829	missense_variant
Moderate	HiC_scaffold_6	3539959	A	C	0	0	0	0.0833333	0	Odocoileus_hemionus_HiC.fasta007893	missense_variant
Moderate	HiC_scaffold_6	3539960	G	T	0	0	0	0.0833333	0	Odocoileus_hemionus_HiC.fasta007893	missense_variant
Moderate	HiC_scaffold_6	5051632	C	T	0	0	0	0.0833333	0	Odocoileus_hemionus_HiC.fasta007911	missense_variant
Moderate	HiC_scaffold_6	5161011	G	C	0	0	0	0.0833333	0	Odocoileus_hemionus_HiC.fasta007914	missense_variant
Moderate	HiC_scaffold_6	11073767	A	G	0	0	0	0.0833333	0	Odocoileus_hemionus_HiC.fasta007959	missense_variant
Moderate	HiC_scaffold_6	12148333	C	T	0	0	0	0.0833333	0	Odocoileus_hemionus_HiC.fasta007963	missense_variant
Moderate	HiC_scaffold_6	13579809	T	C	0	0	0	0.0833333	0	Odocoileus_hemionus_HiC.fasta007976	missense_variant
Moderate	HiC_scaffold_6	14963310	C	A	0	0	0	0.0833333	0	Odocoileus_hemionus_HiC.fasta007993	missense_variant
Moderate	HiC_scaffold_6	17893104	A	C	0	0	0	0.0833333	0	Odocoileus_hemionus_HiC.fasta007999	missense_variant
Moderate	HiC_scaffold_6	22541201	G	A	0	0	0	0.0833333	0	Odocoileus_hemionus_HiC.fasta008028	missense_variant
Moderate	HiC_scaffold_6	24408504	G	T	0	0	0	0.0833333	0	Odocoileus_hemionus_HiC.fasta008053	missense_variant
Moderate	HiC_scaffold_6	37168004	G	T	0	0	0	0.0833333	0	Odocoileus_hemionus_HiC.fasta008155	missense_variant
Moderate	HiC_scaffold_6	38284319	A	C	0	0	0	0.0833333	0	Odocoileus_hemionus_HiC.fasta008170	missense_variant
Moderate	HiC_scaffold_6	38556232	C	T	0	0	0	0.0833333	0	Odocoileus_hemionus_HiC.fasta008174	missense_variant
Moderate	HiC_scaffold_6	38756473	C	T	0	0	0	0.0833333	0	Odocoileus_hemionus_HiC.fasta008176	missense_variant
Moderate	HiC_scaffold_6	41956654	G	T	0	0	0	0.0833333	0	Odocoileus_hemionus_HiC.fasta008195	missense_variant
Moderate	HiC_scaffold_6	44294256	T	G	0	0	0	0.0833333	0	Odocoileus_hemionus_HiC.fasta008209	missense_variant
Moderate	HiC_scaffold_6	45006765	G	A	0	0	0	0.0833333	0	Odocoileus_hemionus_HiC.fasta008215	missense_variant
Moderate	HiC_scaffold_6	46790098	G	C	0	0	0	0.0833333	0	Odocoileus_hemionus_HiC.fasta008248	missense_variant
Moderate	HiC_scaffold_6	46805272	T	C	0	0	0	0.0833333	0	Odocoileus_hemionus_HiC.fasta008250	missense_variant
Moderate	HiC_scaffold_6	47473999	A	C	0	0	0	0.0833333	0	Odocoileus_hemionus_HiC.fasta008270	missense_variant&splice_region_variant
Moderate	HiC_scaffold_6	50169505	C	T	0	0	0	0.0833333	0	Odocoileus_hemionus_HiC.fasta008309	missense_variant
Moderate	HiC_scaffold_6	51269138	T	G	0	0	0	0.0833333	0	Odocoileus_hemionus_HiC.fasta008321	missense_variant
Moderate	HiC_scaffold_6	51393041	G	A	0	0	0	0.0833333	0	Odocoileus_hemionus_HiC.fasta008324	missense_variant
Moderate	HiC_scaffold_6	51542506	C	T	0	0	0	0.0833333	0	Odocoileus_hemionus_HiC.fasta008329	missense_variant
Moderate	HiC_scaffold_6	51778903	G	A	0	0	0	0.0833333	0	Odocoileus_hemionus_HiC.fasta008333	missense_variant
Moderate	HiC_scaffold_6	52007629	G	C	0	0	0	0.0833333	0	Odocoileus_hemionus_HiC.fasta008337	missense_variant
Moderate	HiC_scaffold_6	52063956	A	G	0	0	0	0.0833333	0	Odocoileus_hemionus_HiC.fasta008338	missense_variant
Moderate	HiC_scaffold_6	71179178	C	T	0	0	0	0.0833333	0	Odocoileus_hemionus_HiC.fasta008456	missense_variant
Moderate	HiC_scaffold_6	73976791	T	G	0	0	0	0.0833333	0	Odocoileus_hemionus_HiC.fasta008495	missense_variant
Moderate	HiC_scaffold_6	74422212	G	T	0	0	0	0.0833333	0	Odocoileus_hemionus_HiC.fasta008502	missense_variant
Moderate	HiC_scaffold_6	78140555	C	T	0	0	0	0.0833333	0	Odocoileus_hemionus_HiC.fasta008528	missense_variant
Moderate	HiC_scaffold_6	78874038	T	C	0	0	0	0.0833333	0	Odocoileus_hemionus_HiC.fasta008540	missense_variant
Moderate	HiC_scaffold_6	79006449	G	A	0	0	0	0.0833333	0	Odocoileus_hemionus_HiC.fasta008543	missense_variant
Moderate	HiC_scaffold_6	84690786	C	G	0	0	0	0.0833333	0	Odocoileus_hemionus_HiC.fasta008584	missense_variant
Moderate	HiC_scaffold_6	88824643	G	A	0	0	0	0.0833333	0	Odocoileus_hemionus_HiC.fasta008658	missense_variant
Moderate	HiC_scaffold_6	95178170	A	G	0	0	0	0.0833333	0	Odocoileus_hemionus_HiC.fasta008701	missense_variant
Moderate	HiC_scaffold_6	95178270	C	T	0	0	0	0.0833333	0	Odocoileus_hemionus_HiC.fasta008701	missense_variant
Moderate	HiC_scaffold_7	181431	G	A	0	0	0	0.0833333	0	Odocoileus_hemionus_HiC.fasta008704	missense_variant
Moderate	HiC_scaffold_7	2880491	T	C	0	0	0	0.0833333	0	Odocoileus_hemionus_HiC.fasta008722	missense_variant
Moderate	HiC_scaffold_7	3682390	G	A	0	0	0	0.0833333	0	Odocoileus_hemionus_HiC.fasta008728	missense_variant
Moderate	HiC_scaffold_7	4605658	G	C	0	0	0	0.0833333	0	Odocoileus_hemionus_HiC.fasta008740	missense_variant
Moderate	HiC_scaffold_7	7298528	C	T	0	0	0	0.0833333	0	Odocoileus_hemionus_HiC.fasta008764	missense_variant
Moderate	HiC_scaffold_7	8736374	T	C	0	0	0	0.0833333	0	Odocoileus_hemionus_HiC.fasta008772	missense_variant
Moderate	HiC_scaffold_7	12574525	C	T	0	0	0	0.0833333	0	Odocoileus_hemionus_HiC.fasta008811	missense_variant
Moderate	HiC_scaffold_7	18187221	A	G	0	0	0	0.0833333	0	Odocoileus_hemionus_HiC.fasta008851	missense_variant
Moderate	HiC_scaffold_7	23345245	T	C	0	0	0	0.0833333	0	Odocoileus_hemionus_HiC.fasta008879	missense_variant
Moderate	HiC_scaffold_7	23527726	C	T	0	0	0	0.0833333	0	Odocoileus_hemionus_HiC.fasta008883	missense_variant
Moderate	HiC_scaffold_7	23527915	G	C	0	0	0	0.0833333	0	Odocoileus_hemionus_HiC.fasta008883	missense_variant
Moderate	HiC_scaffold_7	23599025	G	A	0	0	0	0.0833333	0	Odocoileus_hemionus_HiC.fasta008885	missense_variant
Moderate	HiC_scaffold_7	23921810	T	G	0	0	0	0.0833333	0	Odocoileus_hemionus_HiC.fasta008892	missense_variant
Moderate	HiC_scaffold_7	24753267	G	A	0	0	0	0.0833333	0	Odocoileus_hemionus_HiC.fasta008906	missense_variant
Moderate	HiC_scaffold_7	26583230	T	C	0	0	0	0.0833333	0	Odocoileus_hemionus_HiC.fasta008937	missense_variant
Moderate	HiC_scaffold_7	26588032	C	T	0	0	0	0.0833333	0	Odocoileus_hemionus_HiC.fasta008938	missense_variant
Moderate	HiC_scaffold_7	27712687	C	A	0	0	0	0.0833333	0	Odocoileus_hemionus_HiC.fasta008960	missense_variant
Moderate	HiC_scaffold_7	33574725	A	T	0	0	0	0.0833333	0	Odocoileus_hemionus_HiC.fasta009016	missense_variant
Moderate	HiC_scaffold_7	38497787	T	C	0	0	0	0.0833333	0	Odocoileus_hemionus_HiC.fasta009047	missense_variant
Moderate	HiC_scaffold_7	39569671	A	C	0	0	0	0.0833333	0	Odocoileus_hemionus_HiC.fasta009061	missense_variant
Moderate	HiC_scaffold_7	40045073	A	C	0	0	0	0.0833333	0	Odocoileus_hemionus_HiC.fasta009070	missense_variant
Moderate	HiC_scaffold_7	40351041	G	C	0	0	0	0.0833333	0	Odocoileus_hemionus_HiC.fasta009076	missense_variant
Moderate	HiC_scaffold_7	41419531	C	T	0	0	0	0.0833333	0	Odocoileus_hemionus_HiC.fasta009090	missense_variant
Moderate	HiC_scaffold_7	41424604	G	A	0	0	0	0.0833333	0	Odocoileus_hemionus_HiC.fasta009090	missense_variant
Moderate	HiC_scaffold_7	51999624	C	T	0	0	0	0.0833333	0	Odocoileus_hemionus_HiC.fasta009154	missense_variant
Moderate	HiC_scaffold_7	52077724	G	A	0	0	0	0.0833333	0	Odocoileus_hemionus_HiC.fasta009155	missense_variant
Moderate	HiC_scaffold_7	52108487	G	A	0	0	0	0.0833333	0	Odocoileus_hemionus_HiC.fasta009156	missense_variant
Moderate	HiC_scaffold_7	52141940	T	C	0	0	0	0.0833333	0	Odocoileus_hemionus_HiC.fasta009157	missense_variant
Moderate	HiC_scaffold_7	52241891	G	A	0	0	0	0.0833333	0	Odocoileus_hemionus_HiC.fasta009159	missense_variant
Moderate	HiC_scaffold_7	52866788	G	A	0	0	0	0.0833333	0	Odocoileus_hemionus_HiC.fasta009168	missense_variant
Moderate	HiC_scaffold_7	55482414	A	G	0	0	0	0.0833333	0	Odocoileus_hemionus_HiC.fasta009194	missense_variant
Moderate	HiC_scaffold_7	56403559	T	C	0	0	0	0.0833333	0	Odocoileus_hemionus_HiC.fasta009209	missense_variant
Moderate	HiC_scaffold_7	57398208	A	C	0	0	0	0.0833333	0	Odocoileus_hemionus_HiC.fasta009223	missense_variant
Moderate	HiC_scaffold_7	57572468	G	A	0	0	0	0.0833333	0	Odocoileus_hemionus_HiC.fasta009226	missense_variant
Moderate	HiC_scaffold_7	57596571	G	T	0	0	0	0.0833333	0	Odocoileus_hemionus_HiC.fasta009226	missense_variant
Moderate	HiC_scaffold_7	58626056	C	T	0	0	0	0.0833333	0	Odocoileus_hemionus_HiC.fasta009241	missense_variant
Moderate	HiC_scaffold_7	59540027	T	A	0	0	0	0.0833333	0	Odocoileus_hemionus_HiC.fasta009257	missense_variant
Moderate	HiC_scaffold_7	59540028	C	T	0	0	0	0.0833333	0	Odocoileus_hemionus_HiC.fasta009257	missense_variant
Moderate	HiC_scaffold_7	60566420	G	A	0	0	0	0.0833333	0	Odocoileus_hemionus_HiC.fasta009282	missense_variant
Moderate	HiC_scaffold_7	60566481	G	T	0	0	0	0.0833333	0	Odocoileus_hemionus_HiC.fasta009282	missense_variant
Moderate	HiC_scaffold_7	60566527	A	G	0	0	0	0.0833333	0	Odocoileus_hemionus_HiC.fasta009282	missense_variant
Moderate	HiC_scaffold_7	60566533	A	G	0	0	0	0.0833333	0	Odocoileus_hemionus_HiC.fasta009282	missense_variant
Moderate	HiC_scaffold_7	62330347	T	C	0	0	0	0.0833333	0	Odocoileus_hemionus_HiC.fasta009309	missense_variant
Moderate	HiC_scaffold_7	64608699	G	A	0	0	0	0.0833333	0	Odocoileus_hemionus_HiC.fasta009371	missense_variant
Moderate	HiC_scaffold_7	71484775	G	A	0	0	0	0.0833333	0	Odocoileus_hemionus_HiC.fasta009415	missense_variant
Moderate	HiC_scaffold_7	74383538	G	T	0	0	0	0.0833333	0	Odocoileus_hemionus_HiC.fasta009435	missense_variant
Moderate	HiC_scaffold_7	74411669	C	T	0	0	0	0.0833333	0	Odocoileus_hemionus_HiC.fasta009436	missense_variant&splice_region_variant
Moderate	HiC_scaffold_7	74636752	C	T	0	0	0	0.0833333	0	Odocoileus_hemionus_HiC.fasta009439	missense_variant
Moderate	HiC_scaffold_7	79756911	A	C	0	0	0	0.0833333	0	Odocoileus_hemionus_HiC.fasta009483	missense_variant
Moderate	HiC_scaffold_7	81843288	C	T	0	0	0	0.0833333	0	Odocoileus_hemionus_HiC.fasta009500	missense_variant
Moderate	HiC_scaffold_7	84273732	G	A	0	0	0	0.0833333	0	Odocoileus_hemionus_HiC.fasta009532	missense_variant
Moderate	HiC_scaffold_8	495152	A	G	0	0	0	0.0833333	0	Odocoileus_hemionus_HiC.fasta009623	missense_variant
Moderate	HiC_scaffold_8	3501532	G	C	0	0	0	0.0833333	0	Odocoileus_hemionus_HiC.fasta009652	missense_variant
Moderate	HiC_scaffold_8	12475529	C	T	0	0	0	0.0833333	0	Odocoileus_hemionus_HiC.fasta009713	missense_variant
Moderate	HiC_scaffold_8	12475599	C	T	0	0	0	0.0833333	0	Odocoileus_hemionus_HiC.fasta009713	missense_variant
Moderate	HiC_scaffold_8	13718133	T	A	0	0	0	0.0833333	0	Odocoileus_hemionus_HiC.fasta009722	missense_variant
Moderate	HiC_scaffold_8	18726426	G	A	0	0	0	0.0833333	0	Odocoileus_hemionus_HiC.fasta009750	missense_variant
Moderate	HiC_scaffold_8	23078400	C	T	0	0	0	0.0833333	0	Odocoileus_hemionus_HiC.fasta009755	missense_variant
Moderate	HiC_scaffold_8	45606177	T	C	0	0	0	0.0833333	0	Odocoileus_hemionus_HiC.fasta009828	missense_variant
Moderate	HiC_scaffold_8	45606207	G	A	0	0	0	0.0833333	0	Odocoileus_hemionus_HiC.fasta009828	missense_variant
Moderate	HiC_scaffold_8	45836597	T	G	0	0	0	0.0833333	0	Odocoileus_hemionus_HiC.fasta009834	missense_variant
Moderate	HiC_scaffold_8	45836762	C	T	0	0	0	0.0833333	0	Odocoileus_hemionus_HiC.fasta009834	missense_variant
Moderate	HiC_scaffold_8	45841827	G	A	0	0	0	0.0833333	0	Odocoileus_hemionus_HiC.fasta009834	missense_variant
Moderate	HiC_scaffold_8	45854622	A	G	0	0	0	0.0833333	0	Odocoileus_hemionus_HiC.fasta009834	missense_variant
Moderate	HiC_scaffold_8	45854627	A	G	0	0	0	0.0833333	0	Odocoileus_hemionus_HiC.fasta009834	missense_variant
Moderate	HiC_scaffold_8	46515046	G	A	0	0	0	0.0833333	0	Odocoileus_hemionus_HiC.fasta009849	missense_variant
Moderate	HiC_scaffold_8	52703648	A	G	0	0	0	0.0833333	0	Odocoileus_hemionus_HiC.fasta009916	missense_variant
Moderate	HiC_scaffold_8	59963983	C	T	0	0	0	0.0833333	0	Odocoileus_hemionus_HiC.fasta009976	missense_variant
Moderate	HiC_scaffold_8	61070224	G	A	0	0	0	0.0833333	0	Odocoileus_hemionus_HiC.fasta009996	missense_variant
Moderate	HiC_scaffold_8	62933886	C	T	0	0	0	0.0833333	0	Odocoileus_hemionus_HiC.fasta010014	missense_variant
Moderate	HiC_scaffold_8	65293282	A	G	0	0	0	0.0833333	0	Odocoileus_hemionus_HiC.fasta010038	missense_variant
Moderate	HiC_scaffold_8	66298466	G	A	0	0	0	0.0833333	0	Odocoileus_hemionus_HiC.fasta010051	missense_variant
Moderate	HiC_scaffold_8	69824762	A	T	0	0	0	0.0833333	0	Odocoileus_hemionus_HiC.fasta010073	missense_variant
Moderate	HiC_scaffold_8	78004863	T	C	0	0	0	0.0833333	0	Odocoileus_hemionus_HiC.fasta010096	missense_variant
Moderate	HiC_scaffold_8	79871556	G	C	0	0	0	0.0833333	0	Odocoileus_hemionus_HiC.fasta010105	missense_variant
Moderate	HiC_scaffold_9	490987	T	C	0	0	0	0.0833333	0	Odocoileus_hemionus_HiC.fasta010123	missense_variant
Moderate	HiC_scaffold_9	838391	T	A	0	0	0	0.0833333	0	Odocoileus_hemionus_HiC.fasta010130	missense_variant
Moderate	HiC_scaffold_9	1835946	G	A	0	0	0	0.0833333	0	Odocoileus_hemionus_HiC.fasta010154	missense_variant
Moderate	HiC_scaffold_9	3150975	C	T	0	0	0	0.0833333	0	Odocoileus_hemionus_HiC.fasta010196	missense_variant
Moderate	HiC_scaffold_9	3342347	T	C	0	0	0	0.0833333	0	Odocoileus_hemionus_HiC.fasta010200	missense_variant
Moderate	HiC_scaffold_9	5588508	G	A	0	0	0	0.0833333	0	Odocoileus_hemionus_HiC.fasta010250	missense_variant
Moderate	HiC_scaffold_9	15453368	G	A	0	0	0	0.0833333	0	Odocoileus_hemionus_HiC.fasta010330	missense_variant
Moderate	HiC_scaffold_9	15468833	G	A	0	0	0	0.0833333	0	Odocoileus_hemionus_HiC.fasta010331	missense_variant
Moderate	HiC_scaffold_9	15570784	A	G	0	0	0	0.0833333	0	Odocoileus_hemionus_HiC.fasta010333	missense_variant
Moderate	HiC_scaffold_9	16700688	G	A	0	0	0	0.0833333	0	Odocoileus_hemionus_HiC.fasta010340	missense_variant
Moderate	HiC_scaffold_9	16700698	A	G	0	0	0	0.0833333	0	Odocoileus_hemionus_HiC.fasta010340	missense_variant
Moderate	HiC_scaffold_9	16700749	C	T	0	0	0	0.0833333	0	Odocoileus_hemionus_HiC.fasta010340	missense_variant
Moderate	HiC_scaffold_9	20147626	C	T	0	0	0	0.0833333	0	Odocoileus_hemionus_HiC.fasta010378	missense_variant
Moderate	HiC_scaffold_9	20147650	C	T	0	0	0	0.0833333	0	Odocoileus_hemionus_HiC.fasta010378	missense_variant
Moderate	HiC_scaffold_9	24756260	G	C	0	0	0	0.0833333	0	Odocoileus_hemionus_HiC.fasta010407	missense_variant
Moderate	HiC_scaffold_9	26986287	G	A	0	0	0	0.0833333	0	Odocoileus_hemionus_HiC.fasta010442	missense_variant
Moderate	HiC_scaffold_9	26986300	C	T	0	0	0	0.0833333	0	Odocoileus_hemionus_HiC.fasta010442	missense_variant
Moderate	HiC_scaffold_9	27636337	C	T	0	0	0	0.0833333	0	Odocoileus_hemionus_HiC.fasta010456	missense_variant
Moderate	HiC_scaffold_9	27702634	G	A	0	0	0	0.0833333	0	Odocoileus_hemionus_HiC.fasta010458	missense_variant
Moderate	HiC_scaffold_9	28321532	A	G	0	0	0	0.0833333	0	Odocoileus_hemionus_HiC.fasta010468	missense_variant&splice_region_variant
Moderate	HiC_scaffold_9	30890093	T	C	0	0	0	0.0833333	0	Odocoileus_hemionus_HiC.fasta010526	missense_variant
Moderate	HiC_scaffold_9	33004467	C	T	0	0	0	0.0833333	0	Odocoileus_hemionus_HiC.fasta010587	missense_variant
Moderate	HiC_scaffold_9	34201598	C	T	0	0	0	0.0833333	0	Odocoileus_hemionus_HiC.fasta010631	missense_variant
Moderate	HiC_scaffold_9	34510496	C	T	0	0	0	0.0833333	0	Odocoileus_hemionus_HiC.fasta010639	missense_variant
Moderate	HiC_scaffold_9	35249994	C	T	0	0	0	0.0833333	0	Odocoileus_hemionus_HiC.fasta010651	missense_variant
Moderate	HiC_scaffold_9	35604959	A	G	0	0	0	0.0833333	0	Odocoileus_hemionus_HiC.fasta010663	missense_variant
Moderate	HiC_scaffold_9	41710018	G	A	0	0	0	0.0833333	0	Odocoileus_hemionus_HiC.fasta010733	missense_variant
Moderate	HiC_scaffold_9	42083205	T	C	0	0	0	0.0833333	0	Odocoileus_hemionus_HiC.fasta010741	missense_variant
Moderate	HiC_scaffold_9	44481378	T	C	0	0	0	0.0833333	0	Odocoileus_hemionus_HiC.fasta010762	missense_variant
Moderate	HiC_scaffold_9	46062959	T	G	0	0	0	0.0833333	0	Odocoileus_hemionus_HiC.fasta010784	missense_variant
Moderate	HiC_scaffold_9	54290833	T	C	0	0	0	0.0833333	0	Odocoileus_hemionus_HiC.fasta010901	missense_variant
Moderate	HiC_scaffold_9	56598029	T	C	0	0	0	0.0833333	0	Odocoileus_hemionus_HiC.fasta010923	missense_variant
Moderate	HiC_scaffold_9	57160908	A	C	0	0	0	0.0833333	0	Odocoileus_hemionus_HiC.fasta010944	missense_variant
Moderate	HiC_scaffold_9	59070503	A	G	0	0	0	0.0833333	0	Odocoileus_hemionus_HiC.fasta010959	missense_variant
Moderate	HiC_scaffold_9	61400244	A	G	0	0	0	0.0833333	0	Odocoileus_hemionus_HiC.fasta010979	missense_variant
Moderate	HiC_scaffold_9	63663720	C	T	0	0	0	0.0833333	0	Odocoileus_hemionus_HiC.fasta011000	missense_variant
Moderate	HiC_scaffold_9	63663721	G	C	0	0	0	0.0833333	0	Odocoileus_hemionus_HiC.fasta011000	missense_variant
Moderate	HiC_scaffold_9	65111790	T	C	0	0	0	0.0833333	0	Odocoileus_hemionus_HiC.fasta011012	missense_variant
Moderate	HiC_scaffold_9	65111810	C	T	0	0	0	0.0833333	0	Odocoileus_hemionus_HiC.fasta011012	missense_variant
Moderate	HiC_scaffold_9	71574320	C	A	0	0	0	0.0833333	0	Odocoileus_hemionus_HiC.fasta011029	missense_variant
Moderate	HiC_scaffold_9	71846170	G	A	0	0	0	0.0833333	0	Odocoileus_hemionus_HiC.fasta011035	missense_variant
Moderate	HiC_scaffold_9	71846260	A	G	0	0	0	0.0833333	0	Odocoileus_hemionus_HiC.fasta011035	missense_variant
Moderate	HiC_scaffold_9	72797606	A	G	0	0	0	0.0833333	0	Odocoileus_hemionus_HiC.fasta011050	missense_variant
Moderate	HiC_scaffold_9	76654181	G	A	0	0	0	0.0833333	0	Odocoileus_hemionus_HiC.fasta011070	missense_variant
Moderate	HiC_scaffold_9	76654310	G	A	0	0	0	0.0833333	0	Odocoileus_hemionus_HiC.fasta011070	missense_variant
Moderate	HiC_scaffold_10	363664	T	A	0	0	0	0.0833333	0	Odocoileus_hemionus_HiC.fasta011083	missense_variant
Moderate	HiC_scaffold_10	1357118	A	T	0	0	0	0.0833333	0	Odocoileus_hemionus_HiC.fasta011106	missense_variant
Moderate	HiC_scaffold_10	2155767	G	A	0	0	0	0.0833333	0	Odocoileus_hemionus_HiC.fasta011120	missense_variant
Moderate	HiC_scaffold_10	2897533	G	C	0	0	0	0.0833333	0	Odocoileus_hemionus_HiC.fasta011138	missense_variant
Moderate	HiC_scaffold_10	4242975	G	C	0	0	0	0.0833333	0	Odocoileus_hemionus_HiC.fasta011174	missense_variant
Moderate	HiC_scaffold_10	5032811	G	A	0	0	0	0.0833333	0	Odocoileus_hemionus_HiC.fasta011185	missense_variant
Moderate	HiC_scaffold_10	10001045	C	T	0	0	0	0.0833333	0	Odocoileus_hemionus_HiC.fasta011197	missense_variant
Moderate	HiC_scaffold_10	19181999	G	C	0	0	0	0.0833333	0	Odocoileus_hemionus_HiC.fasta011228	missense_variant
Moderate	HiC_scaffold_10	23246942	C	A	0	0	0	0.0833333	0	Odocoileus_hemionus_HiC.fasta011254	missense_variant
Moderate	HiC_scaffold_10	27723675	T	A	0	0	0	0.0833333	0	Odocoileus_hemionus_HiC.fasta011317	missense_variant
Moderate	HiC_scaffold_10	29385529	G	A	0	0	0	0.0833333	0	Odocoileus_hemionus_HiC.fasta011329	missense_variant
Moderate	HiC_scaffold_10	32022265	G	A	0	0	0	0.0833333	0	Odocoileus_hemionus_HiC.fasta011361	missense_variant
Moderate	HiC_scaffold_10	34200407	C	G	0	0	0	0.0833333	0	Odocoileus_hemionus_HiC.fasta011382	missense_variant
Moderate	HiC_scaffold_10	36729288	A	G	0	0	0	0.0833333	0	Odocoileus_hemionus_HiC.fasta011407	missense_variant
Moderate	HiC_scaffold_10	37946041	C	G	0	0	0	0.0833333	0	Odocoileus_hemionus_HiC.fasta011416	missense_variant
Moderate	HiC_scaffold_10	40821536	C	T	0	0	0	0.0833333	0	Odocoileus_hemionus_HiC.fasta011468	missense_variant
Moderate	HiC_scaffold_10	41962249	C	T	0	0	0	0.0833333	0	Odocoileus_hemionus_HiC.fasta011484	missense_variant
Moderate	HiC_scaffold_10	43322282	A	G	0	0	0	0.0833333	0	Odocoileus_hemionus_HiC.fasta011498	missense_variant
Moderate	HiC_scaffold_10	51267872	A	T	0	0	0	0.0833333	0	Odocoileus_hemionus_HiC.fasta011640	missense_variant
Moderate	HiC_scaffold_10	57045443	G	A	0	0	0	0.0833333	0	Odocoileus_hemionus_HiC.fasta011693	missense_variant
Moderate	HiC_scaffold_10	58052346	G	A	0	0	0	0.0833333	0	Odocoileus_hemionus_HiC.fasta011706	missense_variant
Moderate	HiC_scaffold_10	64513846	G	T	0	0	0	0.0833333	0	Odocoileus_hemionus_HiC.fasta011765	missense_variant
Moderate	HiC_scaffold_10	64513957	T	C	0	0	0	0.0833333	0	Odocoileus_hemionus_HiC.fasta011765	missense_variant
Moderate	HiC_scaffold_10	64515276	G	T	0	0	0	0.0833333	0	Odocoileus_hemionus_HiC.fasta011765	missense_variant
Moderate	HiC_scaffold_10	68926536	G	A	0	0	0	0.0833333	0	Odocoileus_hemionus_HiC.fasta011822	missense_variant
Moderate	HiC_scaffold_10	71128733	C	T	0	0	0	0.0833333	0	Odocoileus_hemionus_HiC.fasta011840	missense_variant
Moderate	HiC_scaffold_11	8928501	C	A	0	0	0	0.0833333	0	Odocoileus_hemionus_HiC.fasta011972	missense_variant
Moderate	HiC_scaffold_11	13585736	G	A	0	0	0	0.0833333	0	Odocoileus_hemionus_HiC.fasta011995	missense_variant
Moderate	HiC_scaffold_11	15196802	G	A	0	0	0	0.0833333	0	Odocoileus_hemionus_HiC.fasta012003	missense_variant
Moderate	HiC_scaffold_11	16084900	C	A	0	0	0	0.0833333	0	Odocoileus_hemionus_HiC.fasta012012	missense_variant
Moderate	HiC_scaffold_11	18489494	G	A	0	0	0	0.0833333	0	Odocoileus_hemionus_HiC.fasta012029	missense_variant
Moderate	HiC_scaffold_11	22736230	G	A	0	0	0	0.0833333	0	Odocoileus_hemionus_HiC.fasta012044	missense_variant
Moderate	HiC_scaffold_11	45907425	C	T	0	0	0	0.0833333	0	Odocoileus_hemionus_HiC.fasta012170	missense_variant
Moderate	HiC_scaffold_11	46236661	G	A	0	0	0	0.0833333	0	Odocoileus_hemionus_HiC.fasta012174	missense_variant
Moderate	HiC_scaffold_11	48847893	G	C	0	0	0	0.0833333	0	Odocoileus_hemionus_HiC.fasta012188	missense_variant
Moderate	HiC_scaffold_11	48933047	G	A	0	0	0	0.0833333	0	Odocoileus_hemionus_HiC.fasta012190	missense_variant
Moderate	HiC_scaffold_11	49133875	G	A	0	0	0	0.0833333	0	Odocoileus_hemionus_HiC.fasta012192	missense_variant
Moderate	HiC_scaffold_11	56218121	T	C	0	0	0	0.0833333	0	Odocoileus_hemionus_HiC.fasta012290	missense_variant
Moderate	HiC_scaffold_11	61989777	G	C	0	0	0	0.0833333	0	Odocoileus_hemionus_HiC.fasta012326	missense_variant
Moderate	HiC_scaffold_11	61990534	A	T	0	0	0	0.0833333	0	Odocoileus_hemionus_HiC.fasta012326	missense_variant
Moderate	HiC_scaffold_11	61994366	C	T	0	0	0	0.0833333	0	Odocoileus_hemionus_HiC.fasta012326	missense_variant
Moderate	HiC_scaffold_11	61995190	T	C	0	0	0	0.0833333	0	Odocoileus_hemionus_HiC.fasta012326	missense_variant
Moderate	HiC_scaffold_11	61995196	C	T	0	0	0	0.0833333	0	Odocoileus_hemionus_HiC.fasta012326	missense_variant
Moderate	HiC_scaffold_11	61998834	G	T	0	0	0	0.0833333	0	Odocoileus_hemionus_HiC.fasta012326	missense_variant
Moderate	HiC_scaffold_11	61999120	A	G	0	0	0	0.0833333	0	Odocoileus_hemionus_HiC.fasta012326	missense_variant
Moderate	HiC_scaffold_11	62000282	A	C	0	0	0	0.0833333	0	Odocoileus_hemionus_HiC.fasta012326	missense_variant
Moderate	HiC_scaffold_11	65081050	C	G	0	0	0	0.0833333	0	Odocoileus_hemionus_HiC.fasta012340	missense_variant
Moderate	HiC_scaffold_11	65944818	A	G	0	0	0	0.0833333	0	Odocoileus_hemionus_HiC.fasta012348	missense_variant
Moderate	HiC_scaffold_11	66476702	G	A	0	0	0	0.0833333	0	Odocoileus_hemionus_HiC.fasta012357	missense_variant
Moderate	HiC_scaffold_11	67732633	G	T	0	0	0	0.0833333	0	Odocoileus_hemionus_HiC.fasta012375	missense_variant
Moderate	HiC_scaffold_12	3168772	T	C	0	0	0	0.0833333	0	Odocoileus_hemionus_HiC.fasta012462	missense_variant
Moderate	HiC_scaffold_12	3169790	C	A	0	0	0	0.0833333	0	Odocoileus_hemionus_HiC.fasta012462	missense_variant
Moderate	HiC_scaffold_12	3169996	A	C	0	0	0	0.0833333	0	Odocoileus_hemionus_HiC.fasta012462	missense_variant&splice_region_variant
Moderate	HiC_scaffold_12	3171424	T	A	0	0	0	0.0833333	0	Odocoileus_hemionus_HiC.fasta012462	missense_variant
Moderate	HiC_scaffold_12	3200910	A	G	0	0	0	0.0833333	0	Odocoileus_hemionus_HiC.fasta012463	missense_variant
Moderate	HiC_scaffold_12	7837679	A	T	0	0	0	0.0833333	0	Odocoileus_hemionus_HiC.fasta012486	missense_variant
Moderate	HiC_scaffold_12	8174474	C	T	0	0	0	0.0833333	0	Odocoileus_hemionus_HiC.fasta012489	missense_variant
Moderate	HiC_scaffold_12	10435450	T	A	0	0	0	0.0833333	0	Odocoileus_hemionus_HiC.fasta012524	missense_variant
Moderate	HiC_scaffold_12	20704854	G	A	0	0	0	0.0833333	0	Odocoileus_hemionus_HiC.fasta012614	missense_variant
Moderate	HiC_scaffold_12	24218278	C	T	0	0	0	0.0833333	0	Odocoileus_hemionus_HiC.fasta012648	missense_variant
Moderate	HiC_scaffold_12	24639235	A	C	0	0	0	0.0833333	0	Odocoileus_hemionus_HiC.fasta012651	missense_variant
Moderate	HiC_scaffold_12	28505731	C	G	0	0	0	0.0833333	0	Odocoileus_hemionus_HiC.fasta012679	missense_variant
Moderate	HiC_scaffold_12	28856647	A	T	0	0	0	0.0833333	0	Odocoileus_hemionus_HiC.fasta012689	missense_variant
Moderate	HiC_scaffold_12	33340763	G	A	0	0	0	0.0833333	0	Odocoileus_hemionus_HiC.fasta012750	missense_variant
Moderate	HiC_scaffold_12	33686771	G	A	0	0	0	0.0833333	0	Odocoileus_hemionus_HiC.fasta012760	missense_variant
Moderate	HiC_scaffold_12	33952400	G	T	0	0	0	0.0833333	0	Odocoileus_hemionus_HiC.fasta012766	missense_variant
Moderate	HiC_scaffold_12	43465961	A	G	0	0	0	0.0833333	0	Odocoileus_hemionus_HiC.fasta012873	missense_variant
Moderate	HiC_scaffold_12	49387625	G	A	0	0	0	0.0833333	0	Odocoileus_hemionus_HiC.fasta012986	missense_variant
Moderate	HiC_scaffold_12	50580023	G	A	0	0	0	0.0833333	0	Odocoileus_hemionus_HiC.fasta013020	missense_variant
Moderate	HiC_scaffold_12	50683949	C	A	0	0	0	0.0833333	0	Odocoileus_hemionus_HiC.fasta013027	missense_variant
Moderate	HiC_scaffold_12	52148521	C	A	0	0	0	0.0833333	0	Odocoileus_hemionus_HiC.fasta013072	missense_variant
Moderate	HiC_scaffold_12	52183717	C	T	0	0	0	0.0833333	0	Odocoileus_hemionus_HiC.fasta013074	missense_variant
Moderate	HiC_scaffold_12	52428682	T	G	0	0	0	0.0833333	0	Odocoileus_hemionus_HiC.fasta013081	missense_variant
Moderate	HiC_scaffold_12	53510889	C	G	0	0	0	0.0833333	0	Odocoileus_hemionus_HiC.fasta013102	missense_variant
Moderate	HiC_scaffold_12	63180806	C	G	0	0	0	0.0833333	0	Odocoileus_hemionus_HiC.fasta013248	missense_variant
Moderate	HiC_scaffold_12	65311013	G	A	0	0	0	0.0833333	0	Odocoileus_hemionus_HiC.fasta013310	missense_variant
Moderate	HiC_scaffold_12	67851241	G	A	0	0	0	0.0833333	0	Odocoileus_hemionus_HiC.fasta013341	missense_variant
Moderate	HiC_scaffold_13	5112162	C	T	0	0	0	0.0833333	0	Odocoileus_hemionus_HiC.fasta013405	missense_variant
Moderate	HiC_scaffold_13	5465300	A	C	0	0	0	0.0833333	0	Odocoileus_hemionus_HiC.fasta013407	missense_variant
Moderate	HiC_scaffold_13	5532203	C	T	0	0	0	0.0833333	0	Odocoileus_hemionus_HiC.fasta013408	missense_variant&splice_region_variant
Moderate	HiC_scaffold_13	7772808	C	T	0	0	0	0.0833333	0	Odocoileus_hemionus_HiC.fasta013420	missense_variant
Moderate	HiC_scaffold_13	7869345	C	T	0	0	0	0.0833333	0	Odocoileus_hemionus_HiC.fasta013421	missense_variant
Moderate	HiC_scaffold_13	7997144	A	G	0	0	0	0.0833333	0	Odocoileus_hemionus_HiC.fasta013423	missense_variant
Moderate	HiC_scaffold_13	8312143	G	T	0	0	0	0.0833333	0	Odocoileus_hemionus_HiC.fasta013432	missense_variant
Moderate	HiC_scaffold_13	8312158	C	T	0	0	0	0.0833333	0	Odocoileus_hemionus_HiC.fasta013432	missense_variant
Moderate	HiC_scaffold_13	11335441	G	A	0	0	0	0.0833333	0	Odocoileus_hemionus_HiC.fasta013449	missense_variant
Moderate	HiC_scaffold_13	13685395	G	A	0	0	0	0.0833333	0	Odocoileus_hemionus_HiC.fasta013471	missense_variant
Moderate	HiC_scaffold_13	20606942	T	A	0	0	0	0.0833333	0	Odocoileus_hemionus_HiC.fasta013547	missense_variant
Moderate	HiC_scaffold_13	35916927	C	A	0	0	0	0.0833333	0	Odocoileus_hemionus_HiC.fasta013621	missense_variant
Moderate	HiC_scaffold_13	35917554	T	G	0	0	0	0.0833333	0	Odocoileus_hemionus_HiC.fasta013621	missense_variant
Moderate	HiC_scaffold_13	35932887	A	G	0	0	0	0.0833333	0	Odocoileus_hemionus_HiC.fasta013621	missense_variant
Moderate	HiC_scaffold_13	44755416	A	T	0	0	0	0.0833333	0	Odocoileus_hemionus_HiC.fasta013687	missense_variant
Moderate	HiC_scaffold_13	47738478	C	A	0	0	0	0.0833333	0	Odocoileus_hemionus_HiC.fasta013709	missense_variant
Moderate	HiC_scaffold_13	48856829	C	T	0	0	0	0.0833333	0	Odocoileus_hemionus_HiC.fasta013726	missense_variant
Moderate	HiC_scaffold_13	53789422	C	A	0	0	0	0.0833333	0	Odocoileus_hemionus_HiC.fasta013756	missense_variant
Moderate	HiC_scaffold_13	55427189	G	C	0	0	0	0.0833333	0	Odocoileus_hemionus_HiC.fasta013773	missense_variant
Moderate	HiC_scaffold_13	55552500	G	C	0	0	0	0.0833333	0	Odocoileus_hemionus_HiC.fasta013774	missense_variant
Moderate	HiC_scaffold_13	61639600	G	A	0	0	0	0.0833333	0	Odocoileus_hemionus_HiC.fasta013831	missense_variant
Moderate	HiC_scaffold_13	61643465	G	A	0	0	0	0.0833333	0	Odocoileus_hemionus_HiC.fasta013831	missense_variant
Moderate	HiC_scaffold_13	61677468	G	A	0	0	0	0.0833333	0	Odocoileus_hemionus_HiC.fasta013831	missense_variant
Moderate	HiC_scaffold_13	61695788	G	A	0	0	0	0.0833333	0	Odocoileus_hemionus_HiC.fasta013831	missense_variant
Moderate	HiC_scaffold_13	62147415	G	C	0	0	0	0.0833333	0	Odocoileus_hemionus_HiC.fasta013841	missense_variant
Moderate	HiC_scaffold_13	62147416	C	T	0	0	0	0.0833333	0	Odocoileus_hemionus_HiC.fasta013841	missense_variant
Moderate	HiC_scaffold_13	62701985	G	A	0	0	0	0.0833333	0	Odocoileus_hemionus_HiC.fasta013848	missense_variant
Moderate	HiC_scaffold_13	63129396	T	C	0	0	0	0.0833333	0	Odocoileus_hemionus_HiC.fasta013852	missense_variant
Moderate	HiC_scaffold_13	67183543	C	T	0	0	0	0.0833333	0	Odocoileus_hemionus_HiC.fasta013870	missense_variant
Moderate	HiC_scaffold_13	70910155	C	T	0	0	0	0.0833333	0	Odocoileus_hemionus_HiC.fasta013905	missense_variant
Moderate	HiC_scaffold_13	71522820	G	A	0	0	0	0.0833333	0	Odocoileus_hemionus_HiC.fasta013942	missense_variant
Moderate	HiC_scaffold_14	2315876	G	T	0	0	0	0.0833333	0	Odocoileus_hemionus_HiC.fasta014082	missense_variant
Moderate	HiC_scaffold_14	4648514	C	T	0	0	0	0.0833333	0	Odocoileus_hemionus_HiC.fasta014153	missense_variant
Moderate	HiC_scaffold_14	9698078	G	A	0	0	0	0.0833333	0	Odocoileus_hemionus_HiC.fasta014230	missense_variant
Moderate	HiC_scaffold_14	15446513	A	T	0	0	0	0.0833333	0	Odocoileus_hemionus_HiC.fasta014301	missense_variant
Moderate	HiC_scaffold_14	18086227	G	A	0	0	0	0.0833333	0	Odocoileus_hemionus_HiC.fasta014346	missense_variant
Moderate	HiC_scaffold_14	18185926	G	T	0	0	0	0.0833333	0	Odocoileus_hemionus_HiC.fasta014348	missense_variant
Moderate	HiC_scaffold_14	19192263	T	A	0	0	0	0.0833333	0	Odocoileus_hemionus_HiC.fasta014374	missense_variant
Moderate	HiC_scaffold_14	19431452	C	T	0	0	0	0.0833333	0	Odocoileus_hemionus_HiC.fasta014381	missense_variant
Moderate	HiC_scaffold_14	23884008	A	G	0	0	0	0.0833333	0	Odocoileus_hemionus_HiC.fasta014436	missense_variant
Moderate	HiC_scaffold_14	27392707	C	T	0	0	0	0.0833333	0	Odocoileus_hemionus_HiC.fasta014468	missense_variant
Moderate	HiC_scaffold_14	27766984	C	T	0	0	0	0.0833333	0	Odocoileus_hemionus_HiC.fasta014482	missense_variant
Moderate	HiC_scaffold_14	38601841	G	A	0	0	0	0.0833333	0	Odocoileus_hemionus_HiC.fasta014541	missense_variant
Moderate	HiC_scaffold_14	49727051	C	A	0	0	0	0.0833333	0	Odocoileus_hemionus_HiC.fasta014578	missense_variant
Moderate	HiC_scaffold_14	52618969	C	T	0	0	0	0.0833333	0	Odocoileus_hemionus_HiC.fasta014598	missense_variant
Moderate	HiC_scaffold_14	56434510	T	C	0	0	0	0.0833333	0	Odocoileus_hemionus_HiC.fasta014624	missense_variant
Moderate	HiC_scaffold_15	3413185	A	C	0	0	0	0.0833333	0	Odocoileus_hemionus_HiC.fasta014747	missense_variant
Moderate	HiC_scaffold_15	24754842	C	T	0	0	0	0.0833333	0	Odocoileus_hemionus_HiC.fasta014840	missense_variant
Moderate	HiC_scaffold_15	24754902	G	A	0	0	0	0.0833333	0	Odocoileus_hemionus_HiC.fasta014840	missense_variant
Moderate	HiC_scaffold_15	35665398	C	A	0	0	0	0.0833333	0	Odocoileus_hemionus_HiC.fasta014914	missense_variant
Moderate	HiC_scaffold_15	35763366	C	G	0	0	0	0.0833333	0	Odocoileus_hemionus_HiC.fasta014918	missense_variant
Moderate	HiC_scaffold_15	59330093	C	A	0	0	0	0.0833333	0	Odocoileus_hemionus_HiC.fasta015099	missense_variant
Moderate	HiC_scaffold_15	62064341	G	A	0	0	0	0.0833333	0	Odocoileus_hemionus_HiC.fasta015125	missense_variant
Moderate	HiC_scaffold_16	10470486	C	A	0	0	0	0.0833333	0	Odocoileus_hemionus_HiC.fasta015238	missense_variant
Moderate	HiC_scaffold_16	11846534	C	T	0	0	0	0.0833333	0	Odocoileus_hemionus_HiC.fasta015248	missense_variant
Moderate	HiC_scaffold_16	12693306	C	T	0	0	0	0.0833333	0	Odocoileus_hemionus_HiC.fasta015254	missense_variant
Moderate	HiC_scaffold_16	14881775	G	A	0	0	0	0.0833333	0	Odocoileus_hemionus_HiC.fasta015266	missense_variant
Moderate	HiC_scaffold_16	19131272	C	T	0	0	0	0.0833333	0	Odocoileus_hemionus_HiC.fasta015308	missense_variant
Moderate	HiC_scaffold_16	23904589	G	A	0	0	0	0.0833333	0	Odocoileus_hemionus_HiC.fasta015345	missense_variant
Moderate	HiC_scaffold_16	35326618	A	G	0	0	0	0.0833333	0	Odocoileus_hemionus_HiC.fasta015417	missense_variant
Moderate	HiC_scaffold_16	35388492	G	A	0	0	0	0.0833333	0	Odocoileus_hemionus_HiC.fasta015418	missense_variant
Moderate	HiC_scaffold_16	38137461	T	C	0	0	0	0.0833333	0	Odocoileus_hemionus_HiC.fasta015431	missense_variant
Moderate	HiC_scaffold_16	38137720	C	A	0	0	0	0.0833333	0	Odocoileus_hemionus_HiC.fasta015431	missense_variant
Moderate	HiC_scaffold_16	38137728	C	A	0	0	0	0.0833333	0	Odocoileus_hemionus_HiC.fasta015431	missense_variant
Moderate	HiC_scaffold_16	38145418	T	C	0	0	0	0.0833333	0	Odocoileus_hemionus_HiC.fasta015431	missense_variant
Moderate	HiC_scaffold_16	42598661	G	A	0	0	0	0.0833333	0	Odocoileus_hemionus_HiC.fasta015449	missense_variant
Moderate	HiC_scaffold_16	42844522	T	C	0	0	0	0.0833333	0	Odocoileus_hemionus_HiC.fasta015451	missense_variant
Moderate	HiC_scaffold_16	53622584	G	C	0	0	0	0.0833333	0	Odocoileus_hemionus_HiC.fasta015482	missense_variant
Moderate	HiC_scaffold_16	53631632	T	C	0	0	0	0.0833333	0	Odocoileus_hemionus_HiC.fasta015482	missense_variant
Moderate	HiC_scaffold_16	54640102	G	A	0	0	0	0.0833333	0	Odocoileus_hemionus_HiC.fasta015495	missense_variant
Moderate	HiC_scaffold_16	55479414	A	T	0	0	0	0.0833333	0	Odocoileus_hemionus_HiC.fasta015510	missense_variant
Moderate	HiC_scaffold_16	62538828	G	A	0	0	0	0.0833333	0	Odocoileus_hemionus_HiC.fasta015564	missense_variant
Moderate	HiC_scaffold_17	267697	G	C	0	0	0	0.0833333	0	Odocoileus_hemionus_HiC.fasta015583	missense_variant
Moderate	HiC_scaffold_17	277177	G	A	0	0	0	0.0833333	0	Odocoileus_hemionus_HiC.fasta015585	missense_variant
Moderate	HiC_scaffold_17	768577	G	C	0	0	0	0.0833333	0	Odocoileus_hemionus_HiC.fasta015600	missense_variant
Moderate	HiC_scaffold_17	2331027	T	C	0	0	0	0.0833333	0	Odocoileus_hemionus_HiC.fasta015657	missense_variant
Moderate	HiC_scaffold_17	3934577	A	G	0	0	0	0.0833333	0	Odocoileus_hemionus_HiC.fasta015731	missense_variant
Moderate	HiC_scaffold_17	3958037	T	G	0	0	0	0.0833333	0	Odocoileus_hemionus_HiC.fasta015732	missense_variant
Moderate	HiC_scaffold_17	4023237	C	A	0	0	0	0.0833333	0	Odocoileus_hemionus_HiC.fasta015734	missense_variant
Moderate	HiC_scaffold_17	4179860	T	A	0	0	0	0.0833333	0	Odocoileus_hemionus_HiC.fasta015737	missense_variant
Moderate	HiC_scaffold_17	4180699	C	T	0	0	0	0.0833333	0	Odocoileus_hemionus_HiC.fasta015737	missense_variant
Moderate	HiC_scaffold_17	4182304	A	G	0	0	0	0.0833333	0	Odocoileus_hemionus_HiC.fasta015737	missense_variant
Moderate	HiC_scaffold_17	4184875	C	A	0	0	0	0.0833333	0	Odocoileus_hemionus_HiC.fasta015737	missense_variant&splice_region_variant
Moderate	HiC_scaffold_17	4274322	C	G	0	0	0	0.0833333	0	Odocoileus_hemionus_HiC.fasta015741	missense_variant
Moderate	HiC_scaffold_17	5259729	C	T	0	0	0	0.0833333	0	Odocoileus_hemionus_HiC.fasta015775	missense_variant
Moderate	HiC_scaffold_17	5293478	G	A	0	0	0	0.0833333	0	Odocoileus_hemionus_HiC.fasta015776	missense_variant
Moderate	HiC_scaffold_17	5489679	T	G	0	0	0	0.0833333	0	Odocoileus_hemionus_HiC.fasta015785	missense_variant
Moderate	HiC_scaffold_17	5914932	G	T	0	0	0	0.0833333	0	Odocoileus_hemionus_HiC.fasta015794	missense_variant
Moderate	HiC_scaffold_17	6186442	T	C	0	0	0	0.0833333	0	Odocoileus_hemionus_HiC.fasta015805	missense_variant
Moderate	HiC_scaffold_17	6306182	G	A	0	0	0	0.0833333	0	Odocoileus_hemionus_HiC.fasta015810	missense_variant
Moderate	HiC_scaffold_17	6936222	T	G	0	0	0	0.0833333	0	Odocoileus_hemionus_HiC.fasta015835	missense_variant
Moderate	HiC_scaffold_17	7006294	C	T	0	0	0	0.0833333	0	Odocoileus_hemionus_HiC.fasta015836	missense_variant
Moderate	HiC_scaffold_17	8442442	G	A	0	0	0	0.0833333	0	Odocoileus_hemionus_HiC.fasta015913	missense_variant
Moderate	HiC_scaffold_17	8442446	G	C	0	0	0	0.0833333	0	Odocoileus_hemionus_HiC.fasta015913	missense_variant
Moderate	HiC_scaffold_17	8443087	T	C	0	0	0	0.0833333	0	Odocoileus_hemionus_HiC.fasta015913	missense_variant
Moderate	HiC_scaffold_17	11945715	C	G	0	0	0	0.0833333	0	Odocoileus_hemionus_HiC.fasta016094	missense_variant
Moderate	HiC_scaffold_17	16301549	G	A	0	0	0	0.0833333	0	Odocoileus_hemionus_HiC.fasta016263	missense_variant
Moderate	HiC_scaffold_17	16302358	C	A	0	0	0	0.0833333	0	Odocoileus_hemionus_HiC.fasta016263	missense_variant
Moderate	HiC_scaffold_17	16847126	G	A	0	0	0	0.0833333	0	Odocoileus_hemionus_HiC.fasta016289	missense_variant
Moderate	HiC_scaffold_17	18162414	G	C	0	0	0	0.0833333	0	Odocoileus_hemionus_HiC.fasta016360	missense_variant
Moderate	HiC_scaffold_17	18499115	T	A	0	0	0	0.0833333	0	Odocoileus_hemionus_HiC.fasta016372	missense_variant
Moderate	HiC_scaffold_17	19041937	G	A	0	0	0	0.0833333	0	Odocoileus_hemionus_HiC.fasta016387	missense_variant
Moderate	HiC_scaffold_17	24140174	C	A	0	0	0	0.0833333	0	Odocoileus_hemionus_HiC.fasta016450	missense_variant
Moderate	HiC_scaffold_17	24589904	A	C	0	0	0	0.0833333	0	Odocoileus_hemionus_HiC.fasta016462	missense_variant
Moderate	HiC_scaffold_17	28502490	G	A	0	0	0	0.0833333	0	Odocoileus_hemionus_HiC.fasta016538	missense_variant
Moderate	HiC_scaffold_17	33589663	C	T	0	0	0	0.0833333	0	Odocoileus_hemionus_HiC.fasta016588	missense_variant
Moderate	HiC_scaffold_17	38097166	G	A	0	0	0	0.0833333	0	Odocoileus_hemionus_HiC.fasta016645	missense_variant
Moderate	HiC_scaffold_17	44106012	C	A	0	0	0	0.0833333	0	Odocoileus_hemionus_HiC.fasta016695	missense_variant
Moderate	HiC_scaffold_17	44493977	C	T	0	0	0	0.0833333	0	Odocoileus_hemionus_HiC.fasta016698	missense_variant
Moderate	HiC_scaffold_17	45838802	G	A	0	0	0	0.0833333	0	Odocoileus_hemionus_HiC.fasta016705	missense_variant
Moderate	HiC_scaffold_17	50732570	T	A	0	0	0	0.0833333	0	Odocoileus_hemionus_HiC.fasta016802	missense_variant
Moderate	HiC_scaffold_17	51809906	G	T	0	0	0	0.0833333	0	Odocoileus_hemionus_HiC.fasta016820	missense_variant
Moderate	HiC_scaffold_17	53690807	G	C	0	0	0	0.0833333	0	Odocoileus_hemionus_HiC.fasta016837	missense_variant
Moderate	HiC_scaffold_17	53855525	G	A	0	0	0	0.0833333	0	Odocoileus_hemionus_HiC.fasta016840	missense_variant
Moderate	HiC_scaffold_18	6396398	G	C	0	0	0	0.0833333	0	Odocoileus_hemionus_HiC.fasta016956	missense_variant
Moderate	HiC_scaffold_18	7806811	C	T	0	0	0	0.0833333	0	Odocoileus_hemionus_HiC.fasta016966	missense_variant
Moderate	HiC_scaffold_18	9370774	G	A	0	0	0	0.0833333	0	Odocoileus_hemionus_HiC.fasta016994	missense_variant
Moderate	HiC_scaffold_18	12404326	C	G	0	0	0	0.0833333	0	Odocoileus_hemionus_HiC.fasta017048	missense_variant
Moderate	HiC_scaffold_18	13746110	C	A	0	0	0	0.0833333	0	Odocoileus_hemionus_HiC.fasta017071	missense_variant
Moderate	HiC_scaffold_18	14925586	G	A	0	0	0	0.0833333	0	Odocoileus_hemionus_HiC.fasta017118	missense_variant
Moderate	HiC_scaffold_18	18659519	T	A	0	0	0	0.0833333	0	Odocoileus_hemionus_HiC.fasta017164	missense_variant
Moderate	HiC_scaffold_18	18669604	C	T	0	0	0	0.0833333	0	Odocoileus_hemionus_HiC.fasta017165	missense_variant
Moderate	HiC_scaffold_18	18722461	G	A	0	0	0	0.0833333	0	Odocoileus_hemionus_HiC.fasta017168	missense_variant
Moderate	HiC_scaffold_18	19991983	C	T	0	0	0	0.0833333	0	Odocoileus_hemionus_HiC.fasta017203	missense_variant
Moderate	HiC_scaffold_18	21280170	T	C	0	0	0	0.0833333	0	Odocoileus_hemionus_HiC.fasta017243	missense_variant
Moderate	HiC_scaffold_18	23857599	G	A	0	0	0	0.0833333	0	Odocoileus_hemionus_HiC.fasta017307	missense_variant
Moderate	HiC_scaffold_18	23857600	A	G	0	0	0	0.0833333	0	Odocoileus_hemionus_HiC.fasta017307	missense_variant
Moderate	HiC_scaffold_18	25082946	G	A	0	0	0	0.0833333	0	Odocoileus_hemionus_HiC.fasta017352	missense_variant
Moderate	HiC_scaffold_18	27040331	A	C	0	0	0	0.0833333	0	Odocoileus_hemionus_HiC.fasta017441	missense_variant
Moderate	HiC_scaffold_18	27042151	G	A	0	0	0	0.0833333	0	Odocoileus_hemionus_HiC.fasta017441	missense_variant
Moderate	HiC_scaffold_18	27152813	G	A	0	0	0	0.0833333	0	Odocoileus_hemionus_HiC.fasta017453	missense_variant
Moderate	HiC_scaffold_18	29050094	T	C	0	0	0	0.0833333	0	Odocoileus_hemionus_HiC.fasta017511	missense_variant&splice_region_variant
Moderate	HiC_scaffold_18	35095808	C	A	0	0	0	0.0833333	0	Odocoileus_hemionus_HiC.fasta017622	missense_variant
Moderate	HiC_scaffold_18	35488249	C	T	0	0	0	0.0833333	0	Odocoileus_hemionus_HiC.fasta017632	missense_variant
Moderate	HiC_scaffold_18	35846085	C	A	0	0	0	0.0833333	0	Odocoileus_hemionus_HiC.fasta017648	missense_variant
Moderate	HiC_scaffold_18	40013697	G	A	0	0	0	0.0833333	0	Odocoileus_hemionus_HiC.fasta017783	missense_variant
Moderate	HiC_scaffold_18	42522677	T	C	0	0	0	0.0833333	0	Odocoileus_hemionus_HiC.fasta017882	missense_variant
Moderate	HiC_scaffold_18	42889198	G	T	0	0	0	0.0833333	0	Odocoileus_hemionus_HiC.fasta017903	missense_variant
Moderate	HiC_scaffold_18	44418202	G	A	0	0	0	0.0833333	0	Odocoileus_hemionus_HiC.fasta017948	missense_variant
Moderate	HiC_scaffold_18	45003009	G	C	0	0	0	0.0833333	0	Odocoileus_hemionus_HiC.fasta017956	missense_variant
Moderate	HiC_scaffold_18	45003011	T	C	0	0	0	0.0833333	0	Odocoileus_hemionus_HiC.fasta017956	missense_variant
Moderate	HiC_scaffold_18	45003025	T	C	0	0	0	0.0833333	0	Odocoileus_hemionus_HiC.fasta017956	missense_variant
Moderate	HiC_scaffold_18	45003037	T	G	0	0	0	0.0833333	0	Odocoileus_hemionus_HiC.fasta017956	missense_variant
Moderate	HiC_scaffold_18	45006660	G	C	0	0	0	0.0833333	0	Odocoileus_hemionus_HiC.fasta017956	missense_variant
Moderate	HiC_scaffold_18	45596730	A	G	0	0	0	0.0833333	0	Odocoileus_hemionus_HiC.fasta017963	missense_variant
Moderate	HiC_scaffold_18	46730205	C	T	0	0	0	0.0833333	0	Odocoileus_hemionus_HiC.fasta017982	missense_variant
Moderate	HiC_scaffold_18	47674124	C	T	0	0	0	0.0833333	0	Odocoileus_hemionus_HiC.fasta018008	missense_variant
Moderate	HiC_scaffold_18	48822580	C	A	0	0	0	0.0833333	0	Odocoileus_hemionus_HiC.fasta018033	missense_variant
Moderate	HiC_scaffold_18	48854763	G	A	0	0	0	0.0833333	0	Odocoileus_hemionus_HiC.fasta018034	missense_variant
Moderate	HiC_scaffold_18	50429045	G	A	0	0	0	0.0833333	0	Odocoileus_hemionus_HiC.fasta018091	missense_variant
Moderate	HiC_scaffold_18	50685230	G	A	0	0	0	0.0833333	0	Odocoileus_hemionus_HiC.fasta018097	missense_variant
Moderate	HiC_scaffold_18	59097476	G	A	0	0	0	0.0833333	0	Odocoileus_hemionus_HiC.fasta018260	missense_variant
Moderate	HiC_scaffold_18	59113609	G	A	0	0	0	0.0833333	0	Odocoileus_hemionus_HiC.fasta018261	missense_variant
Moderate	HiC_scaffold_18	59169702	C	A	0	0	0	0.0833333	0	Odocoileus_hemionus_HiC.fasta018262	missense_variant
Moderate	HiC_scaffold_18	59169732	G	A	0	0	0	0.0833333	0	Odocoileus_hemionus_HiC.fasta018262	missense_variant
Moderate	HiC_scaffold_18	59230295	T	C	0	0	0	0.0833333	0	Odocoileus_hemionus_HiC.fasta018263	missense_variant
Moderate	HiC_scaffold_18	59342235	A	C	0	0	0	0.0833333	0	Odocoileus_hemionus_HiC.fasta018264	missense_variant
Moderate	HiC_scaffold_19	12553950	C	T	0	0	0	0.0833333	0	Odocoileus_hemionus_HiC.fasta018356	missense_variant&splice_region_variant
Moderate	HiC_scaffold_19	26292418	C	G	0	0	0	0.0833333	0	Odocoileus_hemionus_HiC.fasta018549	missense_variant
Moderate	HiC_scaffold_19	33971646	A	G	0	0	0	0.0833333	0	Odocoileus_hemionus_HiC.fasta018590	missense_variant
Moderate	HiC_scaffold_19	36134314	G	A	0	0	0	0.0833333	0	Odocoileus_hemionus_HiC.fasta018606	missense_variant
Moderate	HiC_scaffold_19	36134324	C	T	0	0	0	0.0833333	0	Odocoileus_hemionus_HiC.fasta018606	missense_variant
Moderate	HiC_scaffold_19	36385928	A	G	0	0	0	0.0833333	0	Odocoileus_hemionus_HiC.fasta018612	missense_variant
Moderate	HiC_scaffold_19	36850421	T	C	0	0	0	0.0833333	0	Odocoileus_hemionus_HiC.fasta018619	missense_variant
Moderate	HiC_scaffold_19	37415430	C	T	0	0	0	0.0833333	0	Odocoileus_hemionus_HiC.fasta018624	missense_variant
Moderate	HiC_scaffold_19	39943139	A	G	0	0	0	0.0833333	0	Odocoileus_hemionus_HiC.fasta018645	missense_variant
Moderate	HiC_scaffold_19	44996954	G	A	0	0	0	0.0833333	0	Odocoileus_hemionus_HiC.fasta018664	missense_variant
Moderate	HiC_scaffold_19	45018515	G	A	0	0	0	0.0833333	0	Odocoileus_hemionus_HiC.fasta018665	missense_variant
Moderate	HiC_scaffold_19	45384946	G	T	0	0	0	0.0833333	0	Odocoileus_hemionus_HiC.fasta018675	missense_variant
Moderate	HiC_scaffold_19	45497548	C	T	0	0	0	0.0833333	0	Odocoileus_hemionus_HiC.fasta018679	missense_variant
Moderate	HiC_scaffold_19	45503472	T	A	0	0	0	0.0833333	0	Odocoileus_hemionus_HiC.fasta018679	missense_variant
Moderate	HiC_scaffold_19	46539474	A	C	0	0	0	0.0833333	0	Odocoileus_hemionus_HiC.fasta018703	missense_variant
Moderate	HiC_scaffold_19	48803211	C	G	0	0	0	0.0833333	0	Odocoileus_hemionus_HiC.fasta018739	missense_variant
Moderate	HiC_scaffold_19	51171023	C	T	0	0	0	0.0833333	0	Odocoileus_hemionus_HiC.fasta018766	missense_variant
Moderate	HiC_scaffold_19	54598666	A	G	0	0	0	0.0833333	0	Odocoileus_hemionus_HiC.fasta018788	missense_variant
Moderate	HiC_scaffold_20	7002317	G	A	0	0	0	0.0833333	0	Odocoileus_hemionus_HiC.fasta018959	missense_variant
Moderate	HiC_scaffold_20	8132821	C	T	0	0	0	0.0833333	0	Odocoileus_hemionus_HiC.fasta018973	missense_variant
Moderate	HiC_scaffold_20	11486472	C	G	0	0	0	0.0833333	0	Odocoileus_hemionus_HiC.fasta019003	missense_variant
Moderate	HiC_scaffold_20	11486501	G	A	0	0	0	0.0833333	0	Odocoileus_hemionus_HiC.fasta019003	missense_variant&splice_region_variant
Moderate	HiC_scaffold_20	12932216	C	A	0	0	0	0.0833333	0	Odocoileus_hemionus_HiC.fasta019036	missense_variant
Moderate	HiC_scaffold_20	14329331	G	A	0	0	0	0.0833333	0	Odocoileus_hemionus_HiC.fasta019072	missense_variant
Moderate	HiC_scaffold_20	15561564	T	C	0	0	0	0.0833333	0	Odocoileus_hemionus_HiC.fasta019080	missense_variant
Moderate	HiC_scaffold_20	23735761	G	A	0	0	0	0.0833333	0	Odocoileus_hemionus_HiC.fasta019178	missense_variant
Moderate	HiC_scaffold_20	23855070	C	T	0	0	0	0.0833333	0	Odocoileus_hemionus_HiC.fasta019180	missense_variant
Moderate	HiC_scaffold_20	25923029	C	A	0	0	0	0.0833333	0	Odocoileus_hemionus_HiC.fasta019191	missense_variant
Moderate	HiC_scaffold_20	28591673	C	T	0	0	0	0.0833333	0	Odocoileus_hemionus_HiC.fasta019199	missense_variant
Moderate	HiC_scaffold_20	32496109	G	A	0	0	0	0.0833333	0	Odocoileus_hemionus_HiC.fasta019219	missense_variant
Moderate	HiC_scaffold_20	32567619	A	G	0	0	0	0.0833333	0	Odocoileus_hemionus_HiC.fasta019222	missense_variant
Moderate	HiC_scaffold_20	35651270	G	A	0	0	0	0.0833333	0	Odocoileus_hemionus_HiC.fasta019236	missense_variant
Moderate	HiC_scaffold_20	39525780	A	G	0	0	0	0.0833333	0	Odocoileus_hemionus_HiC.fasta019265	missense_variant
Moderate	HiC_scaffold_20	43958583	A	G	0	0	0	0.0833333	0	Odocoileus_hemionus_HiC.fasta019306	missense_variant
Moderate	HiC_scaffold_20	46506764	G	T	0	0	0	0.0833333	0	Odocoileus_hemionus_HiC.fasta019317	missense_variant
Moderate	HiC_scaffold_20	47512856	G	C	0	0	0	0.0833333	0	Odocoileus_hemionus_HiC.fasta019337	missense_variant
Moderate	HiC_scaffold_20	49700314	C	A	0	0	0	0.0833333	0	Odocoileus_hemionus_HiC.fasta019410	missense_variant
Moderate	HiC_scaffold_20	51046403	C	T	0	0	0	0.0833333	0	Odocoileus_hemionus_HiC.fasta019476	missense_variant
Moderate	HiC_scaffold_20	51691897	A	G	0	0	0	0.0833333	0	Odocoileus_hemionus_HiC.fasta019487	missense_variant
Moderate	HiC_scaffold_20	52278373	T	C	0	0	0	0.0833333	0	Odocoileus_hemionus_HiC.fasta019503	missense_variant
Moderate	HiC_scaffold_20	53497701	A	G	0	0	0	0.0833333	0	Odocoileus_hemionus_HiC.fasta019529	missense_variant
Moderate	HiC_scaffold_20	55528849	G	A	0	0	0	0.0833333	0	Odocoileus_hemionus_HiC.fasta019557	missense_variant
Moderate	HiC_scaffold_20	57220550	T	A	0	0	0	0.0833333	0	Odocoileus_hemionus_HiC.fasta019583	missense_variant
Moderate	HiC_scaffold_20	57220943	C	T	0	0	0	0.0833333	0	Odocoileus_hemionus_HiC.fasta019583	missense_variant
Moderate	HiC_scaffold_21	808397	C	T	0	0	0	0.0833333	0	Odocoileus_hemionus_HiC.fasta019631	missense_variant
Moderate	HiC_scaffold_21	808463	T	G	0	0	0	0.0833333	0	Odocoileus_hemionus_HiC.fasta019631	missense_variant
Moderate	HiC_scaffold_21	1127058	G	A	0	0	0	0.0833333	0	Odocoileus_hemionus_HiC.fasta019633	missense_variant
Moderate	HiC_scaffold_21	3828486	C	T	0	0	0	0.0833333	0	Odocoileus_hemionus_HiC.fasta019670	missense_variant
Moderate	HiC_scaffold_21	4450281	G	C	0	0	0	0.0833333	0	Odocoileus_hemionus_HiC.fasta019682	missense_variant
Moderate	HiC_scaffold_21	5773951	C	T	0	0	0	0.0833333	0	Odocoileus_hemionus_HiC.fasta019696	missense_variant
Moderate	HiC_scaffold_21	6181655	A	G	0	0	0	0.0833333	0	Odocoileus_hemionus_HiC.fasta019717	missense_variant
Moderate	HiC_scaffold_21	8042715	G	T	0	0	0	0.0833333	0	Odocoileus_hemionus_HiC.fasta019744	missense_variant
Moderate	HiC_scaffold_21	14067281	C	T	0	0	0	0.0833333	0	Odocoileus_hemionus_HiC.fasta019774	missense_variant
Moderate	HiC_scaffold_21	23105284	T	G	0	0	0	0.0833333	0	Odocoileus_hemionus_HiC.fasta019863	missense_variant
Moderate	HiC_scaffold_21	24218982	C	T	0	0	0	0.0833333	0	Odocoileus_hemionus_HiC.fasta019873	missense_variant
Moderate	HiC_scaffold_21	25802281	T	C	0	0	0	0.0833333	0	Odocoileus_hemionus_HiC.fasta019893	missense_variant
Moderate	HiC_scaffold_21	38515200	T	C	0	0	0	0.0833333	0	Odocoileus_hemionus_HiC.fasta019957	missense_variant
Moderate	HiC_scaffold_21	44065972	A	C	0	0	0	0.0833333	0	Odocoileus_hemionus_HiC.fasta020006	missense_variant
Moderate	HiC_scaffold_21	44066083	G	A	0	0	0	0.0833333	0	Odocoileus_hemionus_HiC.fasta020006	missense_variant
Moderate	HiC_scaffold_21	44542686	T	A	0	0	0	0.0833333	0	Odocoileus_hemionus_HiC.fasta020008	missense_variant
Moderate	HiC_scaffold_21	44543310	G	A	0	0	0	0.0833333	0	Odocoileus_hemionus_HiC.fasta020008	missense_variant
Moderate	HiC_scaffold_21	48190314	G	A	0	0	0	0.0833333	0	Odocoileus_hemionus_HiC.fasta020029	missense_variant
Moderate	HiC_scaffold_21	48226103	C	T	0	0	0	0.0833333	0	Odocoileus_hemionus_HiC.fasta020030	missense_variant
Moderate	HiC_scaffold_21	48971420	G	T	0	0	0	0.0833333	0	Odocoileus_hemionus_HiC.fasta020042	missense_variant
Moderate	HiC_scaffold_21	49467365	G	A	0	0	0	0.0833333	0	Odocoileus_hemionus_HiC.fasta020047	missense_variant
Moderate	HiC_scaffold_21	49653890	A	G	0	0	0	0.0833333	0	Odocoileus_hemionus_HiC.fasta020050	missense_variant
Moderate	HiC_scaffold_21	52291409	C	T	0	0	0	0.0833333	0	Odocoileus_hemionus_HiC.fasta020086	missense_variant
Moderate	HiC_scaffold_21	52292515	A	G	0	0	0	0.0833333	0	Odocoileus_hemionus_HiC.fasta020086	missense_variant
Moderate	HiC_scaffold_21	58788696	C	G	0	0	0	0.0833333	0	Odocoileus_hemionus_HiC.fasta020121	missense_variant
Moderate	HiC_scaffold_22	146007	A	C	0	0	0	0.0833333	0	Odocoileus_hemionus_HiC.fasta020126	missense_variant
Moderate	HiC_scaffold_22	3551347	T	C	0	0	0	0.0833333	0	Odocoileus_hemionus_HiC.fasta020150	missense_variant
Moderate	HiC_scaffold_22	24101561	C	T	0	0	0	0.0833333	0	Odocoileus_hemionus_HiC.fasta020247	missense_variant
Moderate	HiC_scaffold_22	28655002	C	T	0	0	0	0.0833333	0	Odocoileus_hemionus_HiC.fasta020262	missense_variant
Moderate	HiC_scaffold_22	30492569	G	A	0	0	0	0.0833333	0	Odocoileus_hemionus_HiC.fasta020272	missense_variant
Moderate	HiC_scaffold_22	30996051	G	A	0	0	0	0.0833333	0	Odocoileus_hemionus_HiC.fasta020279	missense_variant
Moderate	HiC_scaffold_22	31432408	T	C	0	0	0	0.0833333	0	Odocoileus_hemionus_HiC.fasta020285	missense_variant
Moderate	HiC_scaffold_22	34682165	T	C	0	0	0	0.0833333	0	Odocoileus_hemionus_HiC.fasta020317	missense_variant
Moderate	HiC_scaffold_22	36626155	T	G	0	0	0	0.0833333	0	Odocoileus_hemionus_HiC.fasta020336	missense_variant
Moderate	HiC_scaffold_22	39871597	C	T	0	0	0	0.0833333	0	Odocoileus_hemionus_HiC.fasta020363	missense_variant
Moderate	HiC_scaffold_22	39898668	A	G	0	0	0	0.0833333	0	Odocoileus_hemionus_HiC.fasta020363	missense_variant
Moderate	HiC_scaffold_22	43276674	G	A	0	0	0	0.0833333	0	Odocoileus_hemionus_HiC.fasta020409	missense_variant
Moderate	HiC_scaffold_22	47699668	C	A	0	0	0	0.0833333	0	Odocoileus_hemionus_HiC.fasta020458	missense_variant
Moderate	HiC_scaffold_22	50763745	C	T	0	0	0	0.0833333	0	Odocoileus_hemionus_HiC.fasta020473	missense_variant
Moderate	HiC_scaffold_22	50793889	A	G	0	0	0	0.0833333	0	Odocoileus_hemionus_HiC.fasta020475	missense_variant
Moderate	HiC_scaffold_22	53789811	G	A	0	0	0	0.0833333	0	Odocoileus_hemionus_HiC.fasta020496	missense_variant
Moderate	HiC_scaffold_23	5798099	C	T	0	0	0	0.0833333	0	Odocoileus_hemionus_HiC.fasta020600	missense_variant
Moderate	HiC_scaffold_23	7728466	T	C	0	0	0	0.0833333	0	Odocoileus_hemionus_HiC.fasta020618	missense_variant
Moderate	HiC_scaffold_23	7759508	A	G	0	0	0	0.0833333	0	Odocoileus_hemionus_HiC.fasta020619	missense_variant
Moderate	HiC_scaffold_23	8790713	C	T	0	0	0	0.0833333	0	Odocoileus_hemionus_HiC.fasta020635	missense_variant
Moderate	HiC_scaffold_23	10250697	A	C	0	0	0	0.0833333	0	Odocoileus_hemionus_HiC.fasta020650	missense_variant
Moderate	HiC_scaffold_23	12054942	G	A	0	0	0	0.0833333	0	Odocoileus_hemionus_HiC.fasta020672	missense_variant
Moderate	HiC_scaffold_23	17617911	G	A	0	0	0	0.0833333	0	Odocoileus_hemionus_HiC.fasta020744	missense_variant
Moderate	HiC_scaffold_23	21145589	G	A	0	0	0	0.0833333	0	Odocoileus_hemionus_HiC.fasta020770	missense_variant
Moderate	HiC_scaffold_23	21748332	A	T	0	0	0	0.0833333	0	Odocoileus_hemionus_HiC.fasta020779	missense_variant
Moderate	HiC_scaffold_23	24111253	A	G	0	0	0	0.0833333	0	Odocoileus_hemionus_HiC.fasta020806	missense_variant
Moderate	HiC_scaffold_23	30514791	C	G	0	0	0	0.0833333	0	Odocoileus_hemionus_HiC.fasta020856	missense_variant
Moderate	HiC_scaffold_23	32157283	C	T	0	0	0	0.0833333	0	Odocoileus_hemionus_HiC.fasta020866	missense_variant
Moderate	HiC_scaffold_23	33578839	A	G	0	0	0	0.0833333	0	Odocoileus_hemionus_HiC.fasta020882	missense_variant
Moderate	HiC_scaffold_23	37140446	G	C	0	0	0	0.0833333	0	Odocoileus_hemionus_HiC.fasta020925	missense_variant
Moderate	HiC_scaffold_23	39042646	G	A	0	0	0	0.0833333	0	Odocoileus_hemionus_HiC.fasta020974	missense_variant
Moderate	HiC_scaffold_23	39353219	C	A	0	0	0	0.0833333	0	Odocoileus_hemionus_HiC.fasta020982	missense_variant
Moderate	HiC_scaffold_23	39631479	G	T	0	0	0	0.0833333	0	Odocoileus_hemionus_HiC.fasta020993	missense_variant
Moderate	HiC_scaffold_23	39760425	A	G	0	0	0	0.0833333	0	Odocoileus_hemionus_HiC.fasta020998	missense_variant
Moderate	HiC_scaffold_23	40482803	T	C	0	0	0	0.0833333	0	Odocoileus_hemionus_HiC.fasta021017	missense_variant
Moderate	HiC_scaffold_23	40546158	G	A	0	0	0	0.0833333	0	Odocoileus_hemionus_HiC.fasta021018	missense_variant
Moderate	HiC_scaffold_23	42459201	T	C	0	0	0	0.0833333	0	Odocoileus_hemionus_HiC.fasta021071	missense_variant
Moderate	HiC_scaffold_23	43819458	G	A	0	0	0	0.0833333	0	Odocoileus_hemionus_HiC.fasta021092	missense_variant
Moderate	HiC_scaffold_23	48530654	G	A	0	0	0	0.0833333	0	Odocoileus_hemionus_HiC.fasta021201	missense_variant
Moderate	HiC_scaffold_23	48919927	A	G	0	0	0	0.0833333	0	Odocoileus_hemionus_HiC.fasta021208	missense_variant
Moderate	HiC_scaffold_23	50199635	C	A	0	0	0	0.0833333	0	Odocoileus_hemionus_HiC.fasta021253	missense_variant
Moderate	HiC_scaffold_23	52427922	G	A	0	0	0	0.0833333	0	Odocoileus_hemionus_HiC.fasta021288	missense_variant
Moderate	HiC_scaffold_23	53002262	G	T	0	0	0	0.0833333	0	Odocoileus_hemionus_HiC.fasta021294	missense_variant
Moderate	HiC_scaffold_23	53154099	C	A	0	0	0	0.0833333	0	Odocoileus_hemionus_HiC.fasta021297	missense_variant
Moderate	HiC_scaffold_23	53154104	G	C	0	0	0	0.0833333	0	Odocoileus_hemionus_HiC.fasta021297	missense_variant
Moderate	HiC_scaffold_23	53154137	T	C	0	0	0	0.0833333	0	Odocoileus_hemionus_HiC.fasta021297	missense_variant
Moderate	HiC_scaffold_24	447673	C	G	0	0	0	0.0833333	0	Odocoileus_hemionus_HiC.fasta021358	missense_variant
Moderate	HiC_scaffold_24	10348745	A	G	0	0	0	0.0833333	0	Odocoileus_hemionus_HiC.fasta021398	missense_variant
Moderate	HiC_scaffold_24	12090646	G	A	0	0	0	0.0833333	0	Odocoileus_hemionus_HiC.fasta021411	missense_variant
Moderate	HiC_scaffold_24	32854235	T	A	0	0	0	0.0833333	0	Odocoileus_hemionus_HiC.fasta021544	missense_variant
Moderate	HiC_scaffold_24	34247202	G	A	0	0	0	0.0833333	0	Odocoileus_hemionus_HiC.fasta021563	missense_variant
Moderate	HiC_scaffold_24	34276864	T	C	0	0	0	0.0833333	0	Odocoileus_hemionus_HiC.fasta021564	missense_variant
Moderate	HiC_scaffold_24	34554421	G	A	0	0	0	0.0833333	0	Odocoileus_hemionus_HiC.fasta021566	missense_variant
Moderate	HiC_scaffold_24	42707229	T	C	0	0	0	0.0833333	0	Odocoileus_hemionus_HiC.fasta021617	missense_variant
Moderate	HiC_scaffold_24	43164903	G	A	0	0	0	0.0833333	0	Odocoileus_hemionus_HiC.fasta021628	missense_variant
Moderate	HiC_scaffold_24	52266260	C	T	0	0	0	0.0833333	0	Odocoileus_hemionus_HiC.fasta021657	missense_variant
Moderate	HiC_scaffold_25	1082805	C	T	0	0	0	0.0833333	0	Odocoileus_hemionus_HiC.fasta021713	missense_variant
Moderate	HiC_scaffold_25	5108270	C	T	0	0	0	0.0833333	0	Odocoileus_hemionus_HiC.fasta021719	missense_variant
Moderate	HiC_scaffold_25	7244366	C	G	0	0	0	0.0833333	0	Odocoileus_hemionus_HiC.fasta021750	missense_variant
Moderate	HiC_scaffold_25	10110375	T	C	0	0	0	0.0833333	0	Odocoileus_hemionus_HiC.fasta021774	missense_variant
Moderate	HiC_scaffold_25	10657937	G	A	0	0	0	0.0833333	0	Odocoileus_hemionus_HiC.fasta021783	missense_variant
Moderate	HiC_scaffold_25	10735685	C	T	0	0	0	0.0833333	0	Odocoileus_hemionus_HiC.fasta021785	missense_variant
Moderate	HiC_scaffold_25	11438591	G	A	0	0	0	0.0833333	0	Odocoileus_hemionus_HiC.fasta021795	missense_variant
Moderate	HiC_scaffold_25	11646014	G	A	0	0	0	0.0833333	0	Odocoileus_hemionus_HiC.fasta021798	missense_variant
Moderate	HiC_scaffold_25	11870982	G	A	0	0	0	0.0833333	0	Odocoileus_hemionus_HiC.fasta021801	missense_variant
Moderate	HiC_scaffold_25	11881617	C	T	0	0	0	0.0833333	0	Odocoileus_hemionus_HiC.fasta021801	missense_variant
Moderate	HiC_scaffold_25	12533287	G	C	0	0	0	0.0833333	0	Odocoileus_hemionus_HiC.fasta021809	missense_variant
Moderate	HiC_scaffold_25	15419203	C	A	0	0	0	0.0833333	0	Odocoileus_hemionus_HiC.fasta021830	missense_variant
Moderate	HiC_scaffold_25	15980892	T	G	0	0	0	0.0833333	0	Odocoileus_hemionus_HiC.fasta021836	missense_variant
Moderate	HiC_scaffold_25	16262540	G	A	0	0	0	0.0833333	0	Odocoileus_hemionus_HiC.fasta021838	missense_variant
Moderate	HiC_scaffold_25	17847265	G	A	0	0	0	0.0833333	0	Odocoileus_hemionus_HiC.fasta021855	missense_variant
Moderate	HiC_scaffold_25	24046233	A	C	0	0	0	0.0833333	0	Odocoileus_hemionus_HiC.fasta021894	missense_variant
Moderate	HiC_scaffold_25	26950548	T	A	0	0	0	0.0833333	0	Odocoileus_hemionus_HiC.fasta021956	missense_variant
Moderate	HiC_scaffold_25	29309606	C	T	0	0	0	0.0833333	0	Odocoileus_hemionus_HiC.fasta021982	missense_variant
Moderate	HiC_scaffold_25	30104585	A	G	0	0	0	0.0833333	0	Odocoileus_hemionus_HiC.fasta021987	missense_variant
Moderate	HiC_scaffold_25	31301488	C	T	0	0	0	0.0833333	0	Odocoileus_hemionus_HiC.fasta021999	missense_variant
Moderate	HiC_scaffold_25	34082103	G	T	0	0	0	0.0833333	0	Odocoileus_hemionus_HiC.fasta022014	missense_variant
Moderate	HiC_scaffold_25	39881788	G	A	0	0	0	0.0833333	0	Odocoileus_hemionus_HiC.fasta022102	missense_variant
Moderate	HiC_scaffold_25	39881857	G	C	0	0	0	0.0833333	0	Odocoileus_hemionus_HiC.fasta022102	missense_variant
Moderate	HiC_scaffold_25	40055127	C	T	0	0	0	0.0833333	0	Odocoileus_hemionus_HiC.fasta022111	missense_variant
Moderate	HiC_scaffold_25	45875112	C	T	0	0	0	0.0833333	0	Odocoileus_hemionus_HiC.fasta022248	missense_variant
Moderate	HiC_scaffold_25	48684149	G	C	0	0	0	0.0833333	0	Odocoileus_hemionus_HiC.fasta022304	missense_variant
Moderate	HiC_scaffold_26	422106	T	C	0	0	0	0.0833333	0	Odocoileus_hemionus_HiC.fasta022400	missense_variant
Moderate	HiC_scaffold_26	434866	G	A	0	0	0	0.0833333	0	Odocoileus_hemionus_HiC.fasta022401	missense_variant
Moderate	HiC_scaffold_26	563188	T	C	0	0	0	0.0833333	0	Odocoileus_hemionus_HiC.fasta022403	missense_variant
Moderate	HiC_scaffold_26	5665528	C	T	0	0	0	0.0833333	0	Odocoileus_hemionus_HiC.fasta022435	missense_variant
Moderate	HiC_scaffold_26	9606733	C	T	0	0	0	0.0833333	0	Odocoileus_hemionus_HiC.fasta022465	missense_variant
Moderate	HiC_scaffold_26	16757572	G	A	0	0	0	0.0833333	0	Odocoileus_hemionus_HiC.fasta022499	missense_variant
Moderate	HiC_scaffold_26	16851564	G	C	0	0	0	0.0833333	0	Odocoileus_hemionus_HiC.fasta022502	missense_variant
Moderate	HiC_scaffold_26	21909083	C	T	0	0	0	0.0833333	0	Odocoileus_hemionus_HiC.fasta022530	missense_variant
Moderate	HiC_scaffold_26	25632283	A	G	0	0	0	0.0833333	0	Odocoileus_hemionus_HiC.fasta022618	missense_variant
Moderate	HiC_scaffold_26	25964530	A	G	0	0	0	0.0833333	0	Odocoileus_hemionus_HiC.fasta022629	missense_variant
Moderate	HiC_scaffold_26	27288302	G	C	0	0	0	0.0833333	0	Odocoileus_hemionus_HiC.fasta022666	missense_variant
Moderate	HiC_scaffold_26	32288768	C	T	0	0	0	0.0833333	0	Odocoileus_hemionus_HiC.fasta022770	missense_variant
Moderate	HiC_scaffold_26	32290673	C	T	0	0	0	0.0833333	0	Odocoileus_hemionus_HiC.fasta022770	missense_variant
Moderate	HiC_scaffold_26	34480304	C	A	0	0	0	0.0833333	0	Odocoileus_hemionus_HiC.fasta022783	missense_variant
Moderate	HiC_scaffold_26	34480888	G	T	0	0	0	0.0833333	0	Odocoileus_hemionus_HiC.fasta022783	missense_variant
Moderate	HiC_scaffold_26	34505062	G	A	0	0	0	0.0833333	0	Odocoileus_hemionus_HiC.fasta022784	missense_variant
Moderate	HiC_scaffold_26	34505079	G	A	0	0	0	0.0833333	0	Odocoileus_hemionus_HiC.fasta022784	missense_variant
Moderate	HiC_scaffold_26	35740786	A	G	0	0	0	0.0833333	0	Odocoileus_hemionus_HiC.fasta022790	missense_variant
Moderate	HiC_scaffold_26	40178497	A	T	0	0	0	0.0833333	0	Odocoileus_hemionus_HiC.fasta022820	missense_variant
Moderate	HiC_scaffold_26	46436605	T	G	0	0	0	0.0833333	0	Odocoileus_hemionus_HiC.fasta022898	missense_variant
Moderate	HiC_scaffold_26	52491673	T	G	0	0	0	0.0833333	0	Odocoileus_hemionus_HiC.fasta022955	missense_variant
Moderate	HiC_scaffold_26	53261300	G	A	0	0	0	0.0833333	0	Odocoileus_hemionus_HiC.fasta022997	missense_variant
Moderate	HiC_scaffold_27	2217237	G	A	0	0	0	0.0833333	0	Odocoileus_hemionus_HiC.fasta023067	missense_variant
Moderate	HiC_scaffold_27	3746272	A	G	0	0	0	0.0833333	0	Odocoileus_hemionus_HiC.fasta023085	missense_variant
Moderate	HiC_scaffold_27	6087002	G	A	0	0	0	0.0833333	0	Odocoileus_hemionus_HiC.fasta023104	missense_variant
Moderate	HiC_scaffold_27	20843251	G	C	0	0	0	0.0833333	0	Odocoileus_hemionus_HiC.fasta023151	missense_variant
Moderate	HiC_scaffold_27	38397606	C	T	0	0	0	0.0833333	0	Odocoileus_hemionus_HiC.fasta023205	missense_variant
Moderate	HiC_scaffold_27	38511205	A	G	0	0	0	0.0833333	0	Odocoileus_hemionus_HiC.fasta023207	missense_variant
Moderate	HiC_scaffold_27	40859372	T	G	0	0	0	0.0833333	0	Odocoileus_hemionus_HiC.fasta023234	missense_variant
Moderate	HiC_scaffold_27	41684798	C	T	0	0	0	0.0833333	0	Odocoileus_hemionus_HiC.fasta023239	missense_variant
Moderate	HiC_scaffold_27	48162126	A	G	0	0	0	0.0833333	0	Odocoileus_hemionus_HiC.fasta023265	missense_variant&splice_region_variant
Moderate	HiC_scaffold_27	51652103	A	G	0	0	0	0.0833333	0	Odocoileus_hemionus_HiC.fasta023285	missense_variant
Moderate	HiC_scaffold_28	2777666	T	C	0	0	0	0.0833333	0	Odocoileus_hemionus_HiC.fasta023327	missense_variant
Moderate	HiC_scaffold_28	4298090	G	A	0	0	0	0.0833333	0	Odocoileus_hemionus_HiC.fasta023342	missense_variant
Moderate	HiC_scaffold_28	4325630	G	A	0	0	0	0.0833333	0	Odocoileus_hemionus_HiC.fasta023344	missense_variant
Moderate	HiC_scaffold_28	5064805	C	T	0	0	0	0.0833333	0	Odocoileus_hemionus_HiC.fasta023352	missense_variant
Moderate	HiC_scaffold_28	6638243	C	A	0	0	0	0.0833333	0	Odocoileus_hemionus_HiC.fasta023358	missense_variant
Moderate	HiC_scaffold_28	8927962	C	T	0	0	0	0.0833333	0	Odocoileus_hemionus_HiC.fasta023383	missense_variant
Moderate	HiC_scaffold_28	8973215	C	T	0	0	0	0.0833333	0	Odocoileus_hemionus_HiC.fasta023384	missense_variant
Moderate	HiC_scaffold_28	11946852	A	G	0	0	0	0.0833333	0	Odocoileus_hemionus_HiC.fasta023405	missense_variant
Moderate	HiC_scaffold_28	12100574	C	G	0	0	0	0.0833333	0	Odocoileus_hemionus_HiC.fasta023409	missense_variant
Moderate	HiC_scaffold_28	12100631	G	A	0	0	0	0.0833333	0	Odocoileus_hemionus_HiC.fasta023409	missense_variant
Moderate	HiC_scaffold_28	19646134	G	A	0	0	0	0.0833333	0	Odocoileus_hemionus_HiC.fasta023464	missense_variant&splice_region_variant
Moderate	HiC_scaffold_28	20626395	G	A	0	0	0	0.0833333	0	Odocoileus_hemionus_HiC.fasta023509	missense_variant
Moderate	HiC_scaffold_28	22093868	G	T	0	0	0	0.0833333	0	Odocoileus_hemionus_HiC.fasta023559	missense_variant
Moderate	HiC_scaffold_28	23291013	T	G	0	0	0	0.0833333	0	Odocoileus_hemionus_HiC.fasta023613	missense_variant
Moderate	HiC_scaffold_28	23502565	G	A	0	0	0	0.0833333	0	Odocoileus_hemionus_HiC.fasta023627	missense_variant
Moderate	HiC_scaffold_28	23807966	A	G	0	0	0	0.0833333	0	Odocoileus_hemionus_HiC.fasta023660	missense_variant
Moderate	HiC_scaffold_28	23911912	C	T	0	0	0	0.0833333	0	Odocoileus_hemionus_HiC.fasta023669	missense_variant
Moderate	HiC_scaffold_28	25968345	C	T	0	0	0	0.0833333	0	Odocoileus_hemionus_HiC.fasta023737	missense_variant
Moderate	HiC_scaffold_28	29408191	C	T	0	0	0	0.0833333	0	Odocoileus_hemionus_HiC.fasta023764	missense_variant
Moderate	HiC_scaffold_28	29445854	C	G	0	0	0	0.0833333	0	Odocoileus_hemionus_HiC.fasta023765	missense_variant
Moderate	HiC_scaffold_28	29940109	G	T	0	0	0	0.0833333	0	Odocoileus_hemionus_HiC.fasta023770	missense_variant
Moderate	HiC_scaffold_28	30075521	G	A	0	0	0	0.0833333	0	Odocoileus_hemionus_HiC.fasta023771	missense_variant
Moderate	HiC_scaffold_28	30231398	C	T	0	0	0	0.0833333	0	Odocoileus_hemionus_HiC.fasta023776	missense_variant
Moderate	HiC_scaffold_28	30731546	G	A	0	0	0	0.0833333	0	Odocoileus_hemionus_HiC.fasta023780	missense_variant
Moderate	HiC_scaffold_28	34078193	A	C	0	0	0	0.0833333	0	Odocoileus_hemionus_HiC.fasta023847	missense_variant
Moderate	HiC_scaffold_28	39451237	A	G	0	0	0	0.0833333	0	Odocoileus_hemionus_HiC.fasta023934	missense_variant
Moderate	HiC_scaffold_28	45749128	C	G	0	0	0	0.0833333	0	Odocoileus_hemionus_HiC.fasta024049	missense_variant
Moderate	HiC_scaffold_28	45926131	G	A	0	0	0	0.0833333	0	Odocoileus_hemionus_HiC.fasta024051	missense_variant
Moderate	HiC_scaffold_29	7667798	C	G	0	0	0	0.0833333	0	Odocoileus_hemionus_HiC.fasta024330	missense_variant
Moderate	HiC_scaffold_29	8224137	G	A	0	0	0	0.0833333	0	Odocoileus_hemionus_HiC.fasta024347	missense_variant
Moderate	HiC_scaffold_29	8751812	C	G	0	0	0	0.0833333	0	Odocoileus_hemionus_HiC.fasta024373	missense_variant
Moderate	HiC_scaffold_29	11242654	G	C	0	0	0	0.0833333	0	Odocoileus_hemionus_HiC.fasta024464	missense_variant
Moderate	HiC_scaffold_29	11482596	G	T	0	0	0	0.0833333	0	Odocoileus_hemionus_HiC.fasta024467	missense_variant
Moderate	HiC_scaffold_29	11598882	T	A	0	0	0	0.0833333	0	Odocoileus_hemionus_HiC.fasta024468	missense_variant
Moderate	HiC_scaffold_29	11991023	G	T	0	0	0	0.0833333	0	Odocoileus_hemionus_HiC.fasta024477	missense_variant
Moderate	HiC_scaffold_29	12062079	C	T	0	0	0	0.0833333	0	Odocoileus_hemionus_HiC.fasta024478	missense_variant
Moderate	HiC_scaffold_29	12248763	T	C	0	0	0	0.0833333	0	Odocoileus_hemionus_HiC.fasta024483	missense_variant
Moderate	HiC_scaffold_29	12261217	C	T	0	0	0	0.0833333	0	Odocoileus_hemionus_HiC.fasta024484	missense_variant
Moderate	HiC_scaffold_29	22757599	C	T	0	0	0	0.0833333	0	Odocoileus_hemionus_HiC.fasta024612	missense_variant
Moderate	HiC_scaffold_29	24950357	G	A	0	0	0	0.0833333	0	Odocoileus_hemionus_HiC.fasta024622	missense_variant
Moderate	HiC_scaffold_29	32897924	A	G	0	0	0	0.0833333	0	Odocoileus_hemionus_HiC.fasta024673	missense_variant
Moderate	HiC_scaffold_29	32899337	C	T	0	0	0	0.0833333	0	Odocoileus_hemionus_HiC.fasta024673	missense_variant
Moderate	HiC_scaffold_29	32899790	C	A	0	0	0	0.0833333	0	Odocoileus_hemionus_HiC.fasta024673	missense_variant
Moderate	HiC_scaffold_29	39787084	C	G	0	0	0	0.0833333	0	Odocoileus_hemionus_HiC.fasta024741	missense_variant
Moderate	HiC_scaffold_29	43920873	A	G	0	0	0	0.0833333	0	Odocoileus_hemionus_HiC.fasta024767	missense_variant
Moderate	HiC_scaffold_29	43933376	G	T	0	0	0	0.0833333	0	Odocoileus_hemionus_HiC.fasta024767	missense_variant
Moderate	HiC_scaffold_29	43947805	C	T	0	0	0	0.0833333	0	Odocoileus_hemionus_HiC.fasta024768	missense_variant
Moderate	HiC_scaffold_30	6529937	T	C	0	0	0	0.0833333	0	Odocoileus_hemionus_HiC.fasta024873	missense_variant
Moderate	HiC_scaffold_30	13014779	C	G	0	0	0	0.0833333	0	Odocoileus_hemionus_HiC.fasta024900	missense_variant&splice_region_variant
Moderate	HiC_scaffold_30	14585161	C	G	0	0	0	0.0833333	0	Odocoileus_hemionus_HiC.fasta024911	missense_variant
Moderate	HiC_scaffold_30	18022767	G	A	0	0	0	0.0833333	0	Odocoileus_hemionus_HiC.fasta024941	missense_variant
Moderate	HiC_scaffold_30	18496736	A	C	0	0	0	0.0833333	0	Odocoileus_hemionus_HiC.fasta024945	missense_variant
Moderate	HiC_scaffold_30	19733302	A	G	0	0	0	0.0833333	0	Odocoileus_hemionus_HiC.fasta024952	missense_variant
Moderate	HiC_scaffold_30	19733815	A	G	0	0	0	0.0833333	0	Odocoileus_hemionus_HiC.fasta024953	missense_variant
Moderate	HiC_scaffold_30	23193335	A	T	0	0	0	0.0833333	0	Odocoileus_hemionus_HiC.fasta025001	missense_variant
Moderate	HiC_scaffold_30	23563394	G	C	0	0	0	0.0833333	0	Odocoileus_hemionus_HiC.fasta025007	missense_variant
Moderate	HiC_scaffold_30	25990515	C	G	0	0	0	0.0833333	0	Odocoileus_hemionus_HiC.fasta025032	missense_variant
Moderate	HiC_scaffold_30	25990586	T	C	0	0	0	0.0833333	0	Odocoileus_hemionus_HiC.fasta025032	missense_variant
Moderate	HiC_scaffold_30	26724092	A	C	0	0	0	0.0833333	0	Odocoileus_hemionus_HiC.fasta025046	missense_variant
Moderate	HiC_scaffold_30	26724156	C	T	0	0	0	0.0833333	0	Odocoileus_hemionus_HiC.fasta025046	missense_variant
Moderate	HiC_scaffold_30	26900726	G	A	0	0	0	0.0833333	0	Odocoileus_hemionus_HiC.fasta025050	missense_variant
Moderate	HiC_scaffold_30	38741429	C	T	0	0	0	0.0833333	0	Odocoileus_hemionus_HiC.fasta025108	missense_variant
Moderate	HiC_scaffold_31	2484436	A	G	0	0	0	0.0833333	0	Odocoileus_hemionus_HiC.fasta025183	missense_variant
Moderate	HiC_scaffold_31	5615430	T	A	0	0	0	0.0833333	0	Odocoileus_hemionus_HiC.fasta025196	missense_variant
Moderate	HiC_scaffold_31	9996056	C	T	0	0	0	0.0833333	0	Odocoileus_hemionus_HiC.fasta025245	missense_variant
Moderate	HiC_scaffold_31	12469116	G	A	0	0	0	0.0833333	0	Odocoileus_hemionus_HiC.fasta025278	missense_variant
Moderate	HiC_scaffold_31	13520831	A	G	0	0	0	0.0833333	0	Odocoileus_hemionus_HiC.fasta025288	missense_variant
Moderate	HiC_scaffold_31	13622783	C	T	0	0	0	0.0833333	0	Odocoileus_hemionus_HiC.fasta025290	missense_variant
Moderate	HiC_scaffold_31	16655642	C	G	0	0	0	0.0833333	0	Odocoileus_hemionus_HiC.fasta025310	missense_variant
Moderate	HiC_scaffold_31	16995556	T	C	0	0	0	0.0833333	0	Odocoileus_hemionus_HiC.fasta025314	missense_variant
Moderate	HiC_scaffold_31	19967977	G	A	0	0	0	0.0833333	0	Odocoileus_hemionus_HiC.fasta025328	missense_variant
Moderate	HiC_scaffold_31	26406564	G	A	0	0	0	0.0833333	0	Odocoileus_hemionus_HiC.fasta025384	missense_variant
Moderate	HiC_scaffold_31	27420895	G	A	0	0	0	0.0833333	0	Odocoileus_hemionus_HiC.fasta025411	missense_variant
Moderate	HiC_scaffold_31	27421145	T	G	0	0	0	0.0833333	0	Odocoileus_hemionus_HiC.fasta025411	missense_variant
Moderate	HiC_scaffold_31	27669872	G	A	0	0	0	0.0833333	0	Odocoileus_hemionus_HiC.fasta025415	missense_variant
Moderate	HiC_scaffold_31	27898673	A	G	0	0	0	0.0833333	0	Odocoileus_hemionus_HiC.fasta025418	missense_variant
Moderate	HiC_scaffold_31	31740172	T	C	0	0	0	0.0833333	0	Odocoileus_hemionus_HiC.fasta025453	missense_variant
Moderate	HiC_scaffold_31	31814064	T	C	0	0	0	0.0833333	0	Odocoileus_hemionus_HiC.fasta025454	missense_variant
Moderate	HiC_scaffold_31	36157070	C	T	0	0	0	0.0833333	0	Odocoileus_hemionus_HiC.fasta025528	missense_variant
Moderate	HiC_scaffold_31	38299709	G	C	0	0	0	0.0833333	0	Odocoileus_hemionus_HiC.fasta025549	missense_variant
Moderate	HiC_scaffold_31	41192033	G	C	0	0	0	0.0833333	0	Odocoileus_hemionus_HiC.fasta025592	missense_variant
Moderate	HiC_scaffold_32	308970	G	A	0	0	0	0.0833333	0	Odocoileus_hemionus_HiC.fasta025607	missense_variant
Moderate	HiC_scaffold_32	6438209	T	C	0	0	0	0.0833333	0	Odocoileus_hemionus_HiC.fasta025645	missense_variant
Moderate	HiC_scaffold_32	8220561	G	A	0	0	0	0.0833333	0	Odocoileus_hemionus_HiC.fasta025688	missense_variant
Moderate	HiC_scaffold_32	8220583	G	A	0	0	0	0.0833333	0	Odocoileus_hemionus_HiC.fasta025688	missense_variant
Moderate	HiC_scaffold_32	13520518	A	G	0	0	0	0.0833333	0	Odocoileus_hemionus_HiC.fasta025707	missense_variant
Moderate	HiC_scaffold_32	13521476	T	C	0	0	0	0.0833333	0	Odocoileus_hemionus_HiC.fasta025707	missense_variant
Moderate	HiC_scaffold_32	13959227	C	T	0	0	0	0.0833333	0	Odocoileus_hemionus_HiC.fasta025713	missense_variant
Moderate	HiC_scaffold_32	15406332	G	T	0	0	0	0.0833333	0	Odocoileus_hemionus_HiC.fasta025737	missense_variant
Moderate	HiC_scaffold_32	15514486	C	T	0	0	0	0.0833333	0	Odocoileus_hemionus_HiC.fasta025741	missense_variant
Moderate	HiC_scaffold_32	16832491	G	A	0	0	0	0.0833333	0	Odocoileus_hemionus_HiC.fasta025749	missense_variant
Moderate	HiC_scaffold_32	18573531	A	G	0	0	0	0.0833333	0	Odocoileus_hemionus_HiC.fasta025760	missense_variant
Moderate	HiC_scaffold_32	25603940	C	T	0	0	0	0.0833333	0	Odocoileus_hemionus_HiC.fasta025809	missense_variant
Moderate	HiC_scaffold_32	25607015	A	C	0	0	0	0.0833333	0	Odocoileus_hemionus_HiC.fasta025809	missense_variant
Moderate	HiC_scaffold_32	30409936	T	C	0	0	0	0.0833333	0	Odocoileus_hemionus_HiC.fasta025832	missense_variant
Moderate	HiC_scaffold_32	30522899	G	A	0	0	0	0.0833333	0	Odocoileus_hemionus_HiC.fasta025833	missense_variant
Moderate	HiC_scaffold_32	32427024	G	A	0	0	0	0.0833333	0	Odocoileus_hemionus_HiC.fasta025858	missense_variant
Moderate	HiC_scaffold_33	431067	C	T	0	0	0	0.0833333	0	Odocoileus_hemionus_HiC.fasta025915	missense_variant
Moderate	HiC_scaffold_33	5011066	G	A	0	0	0	0.0833333	0	Odocoileus_hemionus_HiC.fasta026005	missense_variant
Moderate	HiC_scaffold_33	5784316	C	T	0	0	0	0.0833333	0	Odocoileus_hemionus_HiC.fasta026044	missense_variant
Moderate	HiC_scaffold_33	8345136	C	T	0	0	0	0.0833333	0	Odocoileus_hemionus_HiC.fasta026129	missense_variant
Moderate	HiC_scaffold_33	19084203	C	T	0	0	0	0.0833333	0	Odocoileus_hemionus_HiC.fasta026330	missense_variant
Moderate	HiC_scaffold_33	19084206	C	T	0	0	0	0.0833333	0	Odocoileus_hemionus_HiC.fasta026330	missense_variant
Moderate	HiC_scaffold_33	21293676	C	T	0	0	0	0.0833333	0	Odocoileus_hemionus_HiC.fasta026357	missense_variant
Moderate	HiC_scaffold_33	21348947	C	T	0	0	0	0.0833333	0	Odocoileus_hemionus_HiC.fasta026358	missense_variant
Moderate	HiC_scaffold_33	22451536	G	C	0	0	0	0.0833333	0	Odocoileus_hemionus_HiC.fasta026382	missense_variant
Moderate	HiC_scaffold_33	22564493	A	G	0	0	0	0.0833333	0	Odocoileus_hemionus_HiC.fasta026385	missense_variant
Moderate	HiC_scaffold_33	23474539	G	A	0	0	0	0.0833333	0	Odocoileus_hemionus_HiC.fasta026404	missense_variant
Moderate	HiC_scaffold_33	23792637	C	A	0	0	0	0.0833333	0	Odocoileus_hemionus_HiC.fasta026408	missense_variant
Moderate	HiC_scaffold_33	24286334	T	C	0	0	0	0.0833333	0	Odocoileus_hemionus_HiC.fasta026415	missense_variant
Moderate	HiC_scaffold_33	24286876	C	T	0	0	0	0.0833333	0	Odocoileus_hemionus_HiC.fasta026415	missense_variant
Moderate	HiC_scaffold_33	30566930	T	A	0	0	0	0.0833333	0	Odocoileus_hemionus_HiC.fasta026468	missense_variant&splice_region_variant
Moderate	HiC_scaffold_33	36785141	G	A	0	0	0	0.0833333	0	Odocoileus_hemionus_HiC.fasta026520	missense_variant
Moderate	HiC_scaffold_33	37866804	C	T	0	0	0	0.0833333	0	Odocoileus_hemionus_HiC.fasta026551	missense_variant
Moderate	HiC_scaffold_33	38477626	T	A	0	0	0	0.0833333	0	Odocoileus_hemionus_HiC.fasta026586	missense_variant
Moderate	HiC_scaffold_33	38886197	G	A	0	0	0	0.0833333	0	Odocoileus_hemionus_HiC.fasta026607	missense_variant&splice_region_variant
Moderate	HiC_scaffold_34	1715664	C	T	0	0	0	0.0833333	0	Odocoileus_hemionus_HiC.fasta026736	missense_variant
Moderate	HiC_scaffold_34	7406037	C	T	0	0	0	0.0833333	0	Odocoileus_hemionus_HiC.fasta026773	missense_variant
Moderate	HiC_scaffold_34	7428535	A	T	0	0	0	0.0833333	0	Odocoileus_hemionus_HiC.fasta026773	missense_variant
Moderate	HiC_scaffold_34	8571091	T	G	0	0	0	0.0833333	0	Odocoileus_hemionus_HiC.fasta026789	missense_variant
Moderate	HiC_scaffold_34	11613248	G	T	0	0	0	0.0833333	0	Odocoileus_hemionus_HiC.fasta026814	missense_variant
Moderate	HiC_scaffold_34	11720848	T	G	0	0	0	0.0833333	0	Odocoileus_hemionus_HiC.fasta026817	missense_variant
Moderate	HiC_scaffold_34	13949901	A	C	0	0	0	0.0833333	0	Odocoileus_hemionus_HiC.fasta026837	missense_variant
Moderate	HiC_scaffold_34	15767964	C	T	0	0	0	0.0833333	0	Odocoileus_hemionus_HiC.fasta026855	missense_variant
Moderate	HiC_scaffold_34	16271771	A	G	0	0	0	0.0833333	0	Odocoileus_hemionus_HiC.fasta026870	missense_variant
Moderate	HiC_scaffold_34	20214936	C	G	0	0	0	0.0833333	0	Odocoileus_hemionus_HiC.fasta026900	missense_variant
Moderate	HiC_scaffold_34	21880117	C	T	0	0	0	0.0833333	0	Odocoileus_hemionus_HiC.fasta026920	missense_variant
Moderate	HiC_scaffold_34	28026734	G	C	0	0	0	0.0833333	0	Odocoileus_hemionus_HiC.fasta026963	missense_variant
Moderate	HiC_scaffold_34	29252522	A	G	0	0	0	0.0833333	0	Odocoileus_hemionus_HiC.fasta026973	missense_variant
Moderate	HiC_scaffold_34	32018319	T	C	0	0	0	0.0833333	0	Odocoileus_hemionus_HiC.fasta026997	missense_variant
Moderate	HiC_scaffold_34	36117209	C	T	0	0	0	0.0833333	0	Odocoileus_hemionus_HiC.fasta027027	missense_variant
Moderate	HiC_scaffold_34	36285023	A	G	0	0	0	0.0833333	0	Odocoileus_hemionus_HiC.fasta027030	missense_variant
Moderate	HiC_scaffold_5	53059450	C	T	0	0	0	0.0833333	0.0178571	Odocoileus_hemionus_HiC.fasta007179	missense_variant
Moderate	HiC_scaffold_20	17397000	G	A	0	0	0	0.0833333	0.107143	Odocoileus_hemionus_HiC.fasta019115	missense_variant
Moderate	HiC_scaffold_6	78885699	C	A	0	0	0	0.0833333	0.160714	Odocoileus_hemionus_HiC.fasta008540	missense_variant
Moderate	HiC_scaffold_17	21078197	C	G	0	0	0	0.0833333	0.214286	Odocoileus_hemionus_HiC.fasta016421	missense_variant
Moderate	HiC_scaffold_5	62121004	C	T	0	0	0	0.0833333	0.285714	Odocoileus_hemionus_HiC.fasta007292	missense_variant
Moderate	HiC_scaffold_1	111172839	T	C	0	0	0	0.0833333	0.785714	Odocoileus_hemionus_HiC.fasta002901	missense_variant
Moderate	HiC_scaffold_26	40209102	G	A	0	0	0	0.0833333	1	Odocoileus_hemionus_HiC.fasta022820	missense_variant
Moderate	HiC_scaffold_1	17549097	G	A	0	0	0	0.166667	0	Odocoileus_hemionus_HiC.fasta001809	missense_variant
Moderate	HiC_scaffold_1	20362883	G	C	0	0	0	0.166667	0	Odocoileus_hemionus_HiC.fasta001929	missense_variant
Moderate	HiC_scaffold_1	45532524	T	C	0	0	0	0.166667	0	Odocoileus_hemionus_HiC.fasta002199	missense_variant
Moderate	HiC_scaffold_2	105954834	A	G	0	0	0	0.166667	0	Odocoileus_hemionus_HiC.fasta003922	missense_variant&splice_region_variant
Moderate	HiC_scaffold_3	42842026	A	G	0	0	0	0.166667	0	Odocoileus_hemionus_HiC.fasta004193	missense_variant
Moderate	HiC_scaffold_3	81875697	G	C	0	0	0	0.166667	0	Odocoileus_hemionus_HiC.fasta004751	missense_variant
Moderate	HiC_scaffold_4	44808298	G	A	0	0	0	0.166667	0	Odocoileus_hemionus_HiC.fasta005885	missense_variant
Moderate	HiC_scaffold_5	9736525	G	A	0	0	0	0.166667	0	Odocoileus_hemionus_HiC.fasta006686	missense_variant
Moderate	HiC_scaffold_5	16045490	G	T	0	0	0	0.166667	0	Odocoileus_hemionus_HiC.fasta006761	missense_variant
Moderate	HiC_scaffold_5	72104723	C	T	0	0	0	0.166667	0	Odocoileus_hemionus_HiC.fasta007434	missense_variant
Moderate	HiC_scaffold_5	72548035	C	T	0	0	0	0.166667	0	Odocoileus_hemionus_HiC.fasta007448	missense_variant
Moderate	HiC_scaffold_5	85174934	C	T	0	0	0	0.166667	0	Odocoileus_hemionus_HiC.fasta007748	missense_variant&splice_region_variant
Moderate	HiC_scaffold_5	86122325	C	T	0	0	0	0.166667	0	Odocoileus_hemionus_HiC.fasta007761	missense_variant
Moderate	HiC_scaffold_6	73495369	A	T	0	0	0	0.166667	0	Odocoileus_hemionus_HiC.fasta008482	missense_variant
Moderate	HiC_scaffold_8	41668612	G	A	0	0	0	0.166667	0	Odocoileus_hemionus_HiC.fasta009811	missense_variant
Moderate	HiC_scaffold_8	59970679	A	C	0	0	0	0.166667	0	Odocoileus_hemionus_HiC.fasta009976	missense_variant
Moderate	HiC_scaffold_9	48762509	C	T	0	0	0	0.166667	0	Odocoileus_hemionus_HiC.fasta010800	missense_variant
Moderate	HiC_scaffold_9	55164286	G	A	0	0	0	0.166667	0	Odocoileus_hemionus_HiC.fasta010914	missense_variant
Moderate	HiC_scaffold_9	61874731	C	T	0	0	0	0.166667	0	Odocoileus_hemionus_HiC.fasta010984	missense_variant
Moderate	HiC_scaffold_10	48240456	G	A	0	0	0	0.166667	0	Odocoileus_hemionus_HiC.fasta011607	missense_variant
Moderate	HiC_scaffold_11	57800482	T	C	0	0	0	0.166667	0	Odocoileus_hemionus_HiC.fasta012299	missense_variant
Moderate	HiC_scaffold_12	8224433	G	A	0	0	0	0.166667	0	Odocoileus_hemionus_HiC.fasta012489	missense_variant
Moderate	HiC_scaffold_12	16728818	G	A	0	0	0	0.166667	0	Odocoileus_hemionus_HiC.fasta012577	missense_variant
Moderate	HiC_scaffold_13	12017719	G	T	0	0	0	0.166667	0	Odocoileus_hemionus_HiC.fasta013462	missense_variant
Moderate	HiC_scaffold_13	48260888	G	T	0	0	0	0.166667	0	Odocoileus_hemionus_HiC.fasta013718	missense_variant
Moderate	HiC_scaffold_13	56206945	T	A	0	0	0	0.166667	0	Odocoileus_hemionus_HiC.fasta013778	missense_variant
Moderate	HiC_scaffold_14	41003426	C	T	0	0	0	0.166667	0	Odocoileus_hemionus_HiC.fasta014550	missense_variant
Moderate	HiC_scaffold_15	31391547	C	T	0	0	0	0.166667	0	Odocoileus_hemionus_HiC.fasta014886	missense_variant
Moderate	HiC_scaffold_15	32456707	C	T	0	0	0	0.166667	0	Odocoileus_hemionus_HiC.fasta014896	missense_variant
Moderate	HiC_scaffold_15	64035196	G	C	0	0	0	0.166667	0	Odocoileus_hemionus_HiC.fasta015147	missense_variant
Moderate	HiC_scaffold_16	35045356	T	C	0	0	0	0.166667	0	Odocoileus_hemionus_HiC.fasta015414	missense_variant
Moderate	HiC_scaffold_16	54480076	T	C	0	0	0	0.166667	0	Odocoileus_hemionus_HiC.fasta015492	missense_variant
Moderate	HiC_scaffold_17	1087565	A	G	0	0	0	0.166667	0	Odocoileus_hemionus_HiC.fasta015616	missense_variant
Moderate	HiC_scaffold_18	27152780	G	C	0	0	0	0.166667	0	Odocoileus_hemionus_HiC.fasta017453	missense_variant
Moderate	HiC_scaffold_18	48854632	C	T	0	0	0	0.166667	0	Odocoileus_hemionus_HiC.fasta018034	missense_variant
Moderate	HiC_scaffold_19	4842902	T	C	0	0	0	0.166667	0	Odocoileus_hemionus_HiC.fasta018322	missense_variant
Moderate	HiC_scaffold_19	15143692	T	A	0	0	0	0.166667	0	Odocoileus_hemionus_HiC.fasta018370	missense_variant
Moderate	HiC_scaffold_19	45659157	T	C	0	0	0	0.166667	0	Odocoileus_hemionus_HiC.fasta018684	missense_variant
Moderate	HiC_scaffold_20	43952171	C	T	0	0	0	0.166667	0	Odocoileus_hemionus_HiC.fasta019306	missense_variant
Moderate	HiC_scaffold_20	48381534	T	C	0	0	0	0.166667	0	Odocoileus_hemionus_HiC.fasta019366	missense_variant
Moderate	HiC_scaffold_21	6100534	G	A	0	0	0	0.166667	0	Odocoileus_hemionus_HiC.fasta019710	missense_variant
Moderate	HiC_scaffold_21	32303598	A	G	0	0	0	0.166667	0	Odocoileus_hemionus_HiC.fasta019915	missense_variant
Moderate	HiC_scaffold_22	30760692	C	A	0	0	0	0.166667	0	Odocoileus_hemionus_HiC.fasta020275	missense_variant
Moderate	HiC_scaffold_23	17617891	A	G	0	0	0	0.166667	0	Odocoileus_hemionus_HiC.fasta020744	missense_variant
Moderate	HiC_scaffold_23	33828616	G	A	0	0	0	0.166667	0	Odocoileus_hemionus_HiC.fasta020889	missense_variant
Moderate	HiC_scaffold_23	38048442	G	A	0	0	0	0.166667	0	Odocoileus_hemionus_HiC.fasta020944	missense_variant
Moderate	HiC_scaffold_23	38401665	T	G	0	0	0	0.166667	0	Odocoileus_hemionus_HiC.fasta020959	missense_variant
Moderate	HiC_scaffold_23	38626305	T	C	0	0	0	0.166667	0	Odocoileus_hemionus_HiC.fasta020963	missense_variant
Moderate	HiC_scaffold_23	38825598	A	G	0	0	0	0.166667	0	Odocoileus_hemionus_HiC.fasta020969	missense_variant
Moderate	HiC_scaffold_23	38945586	C	T	0	0	0	0.166667	0	Odocoileus_hemionus_HiC.fasta020971	missense_variant
Moderate	HiC_scaffold_23	44627916	A	T	0	0	0	0.166667	0	Odocoileus_hemionus_HiC.fasta021111	missense_variant
Moderate	HiC_scaffold_25	24050729	G	A	0	0	0	0.166667	0	Odocoileus_hemionus_HiC.fasta021894	missense_variant
Moderate	HiC_scaffold_26	30281090	G	C	0	0	0	0.166667	0	Odocoileus_hemionus_HiC.fasta022749	missense_variant
Moderate	HiC_scaffold_27	38398580	A	G	0	0	0	0.166667	0	Odocoileus_hemionus_HiC.fasta023205	missense_variant
Moderate	HiC_scaffold_27	38398683	A	G	0	0	0	0.166667	0	Odocoileus_hemionus_HiC.fasta023205	missense_variant
Moderate	HiC_scaffold_27	40999425	G	A	0	0	0	0.166667	0	Odocoileus_hemionus_HiC.fasta023235	missense_variant
Moderate	HiC_scaffold_27	41684822	C	G	0	0	0	0.166667	0	Odocoileus_hemionus_HiC.fasta023239	missense_variant
Moderate	HiC_scaffold_28	4325658	T	C	0	0	0	0.166667	0	Odocoileus_hemionus_HiC.fasta023344	missense_variant&splice_region_variant
Moderate	HiC_scaffold_28	4326978	C	T	0	0	0	0.166667	0	Odocoileus_hemionus_HiC.fasta023344	missense_variant
Moderate	HiC_scaffold_29	9805378	G	T	0	0	0	0.166667	0	Odocoileus_hemionus_HiC.fasta024426	missense_variant
Moderate	HiC_scaffold_29	21682940	A	G	0	0	0	0.166667	0	Odocoileus_hemionus_HiC.fasta024603	missense_variant
Moderate	HiC_scaffold_32	30409963	G	A	0	0	0	0.166667	0	Odocoileus_hemionus_HiC.fasta025832	missense_variant
Moderate	HiC_scaffold_32	30410236	C	T	0	0	0	0.166667	0	Odocoileus_hemionus_HiC.fasta025832	missense_variant
Moderate	HiC_scaffold_33	19096666	G	A	0	0	0	0.166667	0	Odocoileus_hemionus_HiC.fasta026330	missense_variant
Moderate	HiC_scaffold_33	21668586	C	T	0	0	0	0.166667	0	Odocoileus_hemionus_HiC.fasta026367	missense_variant
Moderate	HiC_scaffold_33	23369629	C	T	0	0	0	0.166667	0	Odocoileus_hemionus_HiC.fasta026401	missense_variant
Moderate	HiC_scaffold_33	23482893	G	A	0	0	0	0.166667	0	Odocoileus_hemionus_HiC.fasta026404	missense_variant
Moderate	HiC_scaffold_34	2201220	G	C	0	0	0	0.166667	0	Odocoileus_hemionus_HiC.fasta026744	missense_variant
Moderate	HiC_scaffold_1	94071271	C	T	0	0	0	0.25	0	Odocoileus_hemionus_HiC.fasta002597	missense_variant
Moderate	HiC_scaffold_3	7758939	G	A	0	0	0	0.25	0	Odocoileus_hemionus_HiC.fasta003972	missense_variant
Moderate	HiC_scaffold_4	63049217	C	T	0	0	0	0.25	0	Odocoileus_hemionus_HiC.fasta006035	missense_variant
Moderate	HiC_scaffold_8	14342247	G	A	0	0	0	0.25	0	Odocoileus_hemionus_HiC.fasta009728	missense_variant
Moderate	HiC_scaffold_9	69193568	C	T	0	0	0	0.25	0	Odocoileus_hemionus_HiC.fasta011015	missense_variant
Moderate	HiC_scaffold_21	8042750	C	G	0	0	0	0.25	0	Odocoileus_hemionus_HiC.fasta019744	missense_variant
Moderate	HiC_scaffold_21	8043681	A	G	0	0	0	0.25	0	Odocoileus_hemionus_HiC.fasta019744	missense_variant
Moderate	HiC_scaffold_21	8043853	C	G	0	0	0	0.25	0	Odocoileus_hemionus_HiC.fasta019744	missense_variant
Moderate	HiC_scaffold_21	22204357	C	T	0	0	0	0.25	0	Odocoileus_hemionus_HiC.fasta019852	missense_variant
Moderate	HiC_scaffold_23	40944366	G	A	0	0	0	0.333333	0	Odocoileus_hemionus_HiC.fasta021048	missense_variant
Moderate	HiC_scaffold_1	7854379	C	T	0	0	0.125	0	0	Odocoileus_hemionus_HiC.fasta001516	missense_variant
Moderate	HiC_scaffold_1	7856518	C	G	0	0	0.125	0	0	Odocoileus_hemionus_HiC.fasta001517	missense_variant
Moderate	HiC_scaffold_1	19095738	G	A	0	0	0.125	0	0	Odocoileus_hemionus_HiC.fasta001865	missense_variant
Moderate	HiC_scaffold_1	37619165	C	A	0	0	0.125	0	0	Odocoileus_hemionus_HiC.fasta002145	missense_variant
Moderate	HiC_scaffold_1	38124899	T	C	0	0	0.125	0	0	Odocoileus_hemionus_HiC.fasta002148	missense_variant
Moderate	HiC_scaffold_1	40548566	A	G	0	0	0.125	0	0	Odocoileus_hemionus_HiC.fasta002166	missense_variant
Moderate	HiC_scaffold_1	40548660	T	A	0	0	0.125	0	0	Odocoileus_hemionus_HiC.fasta002166	missense_variant
Moderate	HiC_scaffold_1	51058160	G	C	0	0	0.125	0	0	Odocoileus_hemionus_HiC.fasta002257	missense_variant
Moderate	HiC_scaffold_1	61889215	A	G	0	0	0.125	0	0	Odocoileus_hemionus_HiC.fasta002323	missense_variant
Moderate	HiC_scaffold_1	86528794	A	C	0	0	0.125	0	0	Odocoileus_hemionus_HiC.fasta002503	missense_variant
Moderate	HiC_scaffold_1	94641233	C	A	0	0	0.125	0	0	Odocoileus_hemionus_HiC.fasta002610	missense_variant
Moderate	HiC_scaffold_1	95583187	G	A	0	0	0.125	0	0	Odocoileus_hemionus_HiC.fasta002639	missense_variant
Moderate	HiC_scaffold_1	96128341	A	G	0	0	0.125	0	0	Odocoileus_hemionus_HiC.fasta002650	missense_variant
Moderate	HiC_scaffold_2	6779857	G	A	0	0	0.125	0	0	Odocoileus_hemionus_HiC.fasta003062	missense_variant
Moderate	HiC_scaffold_2	18091874	C	A	0	0	0.125	0	0	Odocoileus_hemionus_HiC.fasta003207	missense_variant
Moderate	HiC_scaffold_2	44299315	A	C	0	0	0.125	0	0	Odocoileus_hemionus_HiC.fasta003444	missense_variant
Moderate	HiC_scaffold_2	60472272	G	A	0	0	0.125	0	0	Odocoileus_hemionus_HiC.fasta003566	missense_variant
Moderate	HiC_scaffold_2	64502594	C	T	0	0	0.125	0	0	Odocoileus_hemionus_HiC.fasta003588	missense_variant
Moderate	HiC_scaffold_2	69354416	G	A	0	0	0.125	0	0	Odocoileus_hemionus_HiC.fasta003649	missense_variant
Moderate	HiC_scaffold_2	82406541	G	A	0	0	0.125	0	0	Odocoileus_hemionus_HiC.fasta003734	missense_variant
Moderate	HiC_scaffold_2	82560524	C	G	0	0	0.125	0	0	Odocoileus_hemionus_HiC.fasta003736	missense_variant
Moderate	HiC_scaffold_2	88669743	T	C	0	0	0.125	0	0	Odocoileus_hemionus_HiC.fasta003783	missense_variant
Moderate	HiC_scaffold_2	101308125	A	C	0	0	0.125	0	0	Odocoileus_hemionus_HiC.fasta003871	missense_variant
Moderate	HiC_scaffold_3	7663545	C	A	0	0	0.125	0	0	Odocoileus_hemionus_HiC.fasta003971	missense_variant
Moderate	HiC_scaffold_3	13153888	T	C	0	0	0.125	0	0	Odocoileus_hemionus_HiC.fasta003997	missense_variant
Moderate	HiC_scaffold_3	19006015	A	T	0	0	0.125	0	0	Odocoileus_hemionus_HiC.fasta004036	missense_variant
Moderate	HiC_scaffold_3	19259269	C	T	0	0	0.125	0	0	Odocoileus_hemionus_HiC.fasta004041	missense_variant
Moderate	HiC_scaffold_3	45033064	G	A	0	0	0.125	0	0	Odocoileus_hemionus_HiC.fasta004204	missense_variant
Moderate	HiC_scaffold_3	61646994	G	A	0	0	0.125	0	0	Odocoileus_hemionus_HiC.fasta004452	missense_variant
Moderate	HiC_scaffold_3	64466011	C	A	0	0	0.125	0	0	Odocoileus_hemionus_HiC.fasta004551	missense_variant
Moderate	HiC_scaffold_3	64590559	A	G	0	0	0.125	0	0	Odocoileus_hemionus_HiC.fasta004558	missense_variant
Moderate	HiC_scaffold_3	65536864	G	A	0	0	0.125	0	0	Odocoileus_hemionus_HiC.fasta004585	missense_variant
Moderate	HiC_scaffold_3	66704702	G	A	0	0	0.125	0	0	Odocoileus_hemionus_HiC.fasta004612	missense_variant
Moderate	HiC_scaffold_3	72623843	C	A	0	0	0.125	0	0	Odocoileus_hemionus_HiC.fasta004694	missense_variant
Moderate	HiC_scaffold_3	84398290	A	G	0	0	0.125	0	0	Odocoileus_hemionus_HiC.fasta004776	missense_variant
Moderate	HiC_scaffold_3	88615327	A	G	0	0	0.125	0	0	Odocoileus_hemionus_HiC.fasta004930	missense_variant
Moderate	HiC_scaffold_3	88735298	C	T	0	0	0.125	0	0	Odocoileus_hemionus_HiC.fasta004934	missense_variant
Moderate	HiC_scaffold_3	97790039	G	A	0	0	0.125	0	0	Odocoileus_hemionus_HiC.fasta005231	missense_variant
Moderate	HiC_scaffold_4	4875595	G	A	0	0	0.125	0	0	Odocoileus_hemionus_HiC.fasta005498	missense_variant
Moderate	HiC_scaffold_4	7628323	C	T	0	0	0.125	0	0	Odocoileus_hemionus_HiC.fasta005532	missense_variant
Moderate	HiC_scaffold_4	7652830	G	A	0	0	0.125	0	0	Odocoileus_hemionus_HiC.fasta005533	missense_variant
Moderate	HiC_scaffold_4	74730981	A	G	0	0	0.125	0	0	Odocoileus_hemionus_HiC.fasta006190	missense_variant
Moderate	HiC_scaffold_4	97084770	G	A	0	0	0.125	0	0	Odocoileus_hemionus_HiC.fasta006470	missense_variant
Moderate	HiC_scaffold_5	220386	C	A	0	0	0.125	0	0	Odocoileus_hemionus_HiC.fasta006635	missense_variant
Moderate	HiC_scaffold_5	18300831	G	A	0	0	0.125	0	0	Odocoileus_hemionus_HiC.fasta006807	missense_variant
Moderate	HiC_scaffold_5	29462382	T	C	0	0	0.125	0	0	Odocoileus_hemionus_HiC.fasta006930	missense_variant
Moderate	HiC_scaffold_5	42748322	T	C	0	0	0.125	0	0	Odocoileus_hemionus_HiC.fasta007086	missense_variant
Moderate	HiC_scaffold_5	61046366	C	G	0	0	0.125	0	0	Odocoileus_hemionus_HiC.fasta007270	missense_variant
Moderate	HiC_scaffold_5	62829280	C	T	0	0	0.125	0	0	Odocoileus_hemionus_HiC.fasta007309	missense_variant
Moderate	HiC_scaffold_5	74130781	T	C	0	0	0.125	0	0	Odocoileus_hemionus_HiC.fasta007519	missense_variant
Moderate	HiC_scaffold_5	86122586	C	T	0	0	0.125	0	0	Odocoileus_hemionus_HiC.fasta007761	missense_variant
Moderate	HiC_scaffold_6	2515376	A	G	0	0	0.125	0	0	Odocoileus_hemionus_HiC.fasta007877	missense_variant
Moderate	HiC_scaffold_6	11073829	C	T	0	0	0.125	0	0	Odocoileus_hemionus_HiC.fasta007959	missense_variant
Moderate	HiC_scaffold_6	22671384	T	C	0	0	0.125	0	0	Odocoileus_hemionus_HiC.fasta008032	missense_variant
Moderate	HiC_scaffold_6	38319986	C	T	0	0	0.125	0	0	Odocoileus_hemionus_HiC.fasta008172	missense_variant
Moderate	HiC_scaffold_6	52007558	T	G	0	0	0.125	0	0	Odocoileus_hemionus_HiC.fasta008337	missense_variant
Moderate	HiC_scaffold_6	80103152	T	C	0	0	0.125	0	0	Odocoileus_hemionus_HiC.fasta008552	missense_variant
Moderate	HiC_scaffold_7	17943920	G	A	0	0	0.125	0	0	Odocoileus_hemionus_HiC.fasta008850	missense_variant
Moderate	HiC_scaffold_7	27659004	A	G	0	0	0.125	0	0	Odocoileus_hemionus_HiC.fasta008959	missense_variant
Moderate	HiC_scaffold_7	40098916	T	A	0	0	0.125	0	0	Odocoileus_hemionus_HiC.fasta009073	missense_variant
Moderate	HiC_scaffold_7	41818756	C	T	0	0	0.125	0	0	Odocoileus_hemionus_HiC.fasta009098	missense_variant&splice_region_variant
Moderate	HiC_scaffold_7	57708660	C	T	0	0	0.125	0	0	Odocoileus_hemionus_HiC.fasta009227	missense_variant
Moderate	HiC_scaffold_7	60566079	A	G	0	0	0.125	0	0	Odocoileus_hemionus_HiC.fasta009282	missense_variant
Moderate	HiC_scaffold_7	62926557	G	A	0	0	0.125	0	0	Odocoileus_hemionus_HiC.fasta009322	missense_variant
Moderate	HiC_scaffold_8	13590554	G	T	0	0	0.125	0	0	Odocoileus_hemionus_HiC.fasta009719	missense_variant
Moderate	HiC_scaffold_8	45781678	G	A	0	0	0.125	0	0	Odocoileus_hemionus_HiC.fasta009833	missense_variant
Moderate	HiC_scaffold_8	60074111	T	C	0	0	0.125	0	0	Odocoileus_hemionus_HiC.fasta009980	missense_variant
Moderate	HiC_scaffold_8	80326579	A	G	0	0	0.125	0	0	Odocoileus_hemionus_HiC.fasta010108	missense_variant
Moderate	HiC_scaffold_9	782347	C	T	0	0	0.125	0	0	Odocoileus_hemionus_HiC.fasta010128	missense_variant
Moderate	HiC_scaffold_9	838337	C	T	0	0	0.125	0	0	Odocoileus_hemionus_HiC.fasta010130	missense_variant
Moderate	HiC_scaffold_9	838482	T	C	0	0	0.125	0	0	Odocoileus_hemionus_HiC.fasta010130	missense_variant
Moderate	HiC_scaffold_9	3342190	C	T	0	0	0.125	0	0	Odocoileus_hemionus_HiC.fasta010200	missense_variant
Moderate	HiC_scaffold_9	20147776	C	T	0	0	0.125	0	0	Odocoileus_hemionus_HiC.fasta010378	missense_variant
Moderate	HiC_scaffold_9	34511101	A	G	0	0	0.125	0	0	Odocoileus_hemionus_HiC.fasta010639	missense_variant
Moderate	HiC_scaffold_9	36527726	C	T	0	0	0.125	0	0	Odocoileus_hemionus_HiC.fasta010678	missense_variant
Moderate	HiC_scaffold_9	45360558	C	T	0	0	0.125	0	0	Odocoileus_hemionus_HiC.fasta010773	missense_variant
Moderate	HiC_scaffold_9	46265586	C	G	0	0	0.125	0	0	Odocoileus_hemionus_HiC.fasta010788	missense_variant
Moderate	HiC_scaffold_9	60716933	G	A	0	0	0.125	0	0	Odocoileus_hemionus_HiC.fasta010967	missense_variant
Moderate	HiC_scaffold_9	69193560	A	C	0	0	0.125	0	0	Odocoileus_hemionus_HiC.fasta011015	missense_variant
Moderate	HiC_scaffold_9	71899301	C	T	0	0	0.125	0	0	Odocoileus_hemionus_HiC.fasta011036	missense_variant
Moderate	HiC_scaffold_10	29385499	T	G	0	0	0.125	0	0	Odocoileus_hemionus_HiC.fasta011329	missense_variant
Moderate	HiC_scaffold_10	50218759	G	C	0	0	0.125	0	0	Odocoileus_hemionus_HiC.fasta011620	missense_variant
Moderate	HiC_scaffold_10	66006514	G	C	0	0	0.125	0	0	Odocoileus_hemionus_HiC.fasta011775	missense_variant
Moderate	HiC_scaffold_11	1505054	G	A	0	0	0.125	0	0	Odocoileus_hemionus_HiC.fasta011921	missense_variant
Moderate	HiC_scaffold_11	2351343	T	G	0	0	0.125	0	0	Odocoileus_hemionus_HiC.fasta011925	missense_variant
Moderate	HiC_scaffold_11	15896666	T	C	0	0	0.125	0	0	Odocoileus_hemionus_HiC.fasta012009	missense_variant
Moderate	HiC_scaffold_11	16167622	T	A	0	0	0.125	0	0	Odocoileus_hemionus_HiC.fasta012013	missense_variant
Moderate	HiC_scaffold_11	29546951	G	A	0	0	0.125	0	0	Odocoileus_hemionus_HiC.fasta012065	missense_variant
Moderate	HiC_scaffold_11	32244911	A	G	0	0	0.125	0	0	Odocoileus_hemionus_HiC.fasta012080	missense_variant
Moderate	HiC_scaffold_11	35281099	C	T	0	0	0.125	0	0	Odocoileus_hemionus_HiC.fasta012097	missense_variant
Moderate	HiC_scaffold_11	46001068	C	T	0	0	0.125	0	0	Odocoileus_hemionus_HiC.fasta012172	missense_variant
Moderate	HiC_scaffold_11	47198058	G	A	0	0	0.125	0	0	Odocoileus_hemionus_HiC.fasta012180	missense_variant
Moderate	HiC_scaffold_11	48931052	C	T	0	0	0.125	0	0	Odocoileus_hemionus_HiC.fasta012190	missense_variant
Moderate	HiC_scaffold_11	62000123	C	G	0	0	0.125	0	0	Odocoileus_hemionus_HiC.fasta012326	missense_variant
Moderate	HiC_scaffold_11	65944672	C	T	0	0	0.125	0	0	Odocoileus_hemionus_HiC.fasta012348	missense_variant
Moderate	HiC_scaffold_12	2723417	A	G	0	0	0.125	0	0	Odocoileus_hemionus_HiC.fasta012455	missense_variant
Moderate	HiC_scaffold_12	8292814	T	C	0	0	0.125	0	0	Odocoileus_hemionus_HiC.fasta012493	missense_variant
Moderate	HiC_scaffold_12	9237951	A	G	0	0	0.125	0	0	Odocoileus_hemionus_HiC.fasta012511	missense_variant
Moderate	HiC_scaffold_12	20415210	C	T	0	0	0.125	0	0	Odocoileus_hemionus_HiC.fasta012604	missense_variant
Moderate	HiC_scaffold_12	41606352	C	T	0	0	0.125	0	0	Odocoileus_hemionus_HiC.fasta012826	missense_variant
Moderate	HiC_scaffold_12	42819583	C	G	0	0	0.125	0	0	Odocoileus_hemionus_HiC.fasta012863	missense_variant
Moderate	HiC_scaffold_13	4421278	T	A	0	0	0.125	0	0	Odocoileus_hemionus_HiC.fasta013395	missense_variant
Moderate	HiC_scaffold_13	17530959	C	T	0	0	0.125	0	0	Odocoileus_hemionus_HiC.fasta013520	missense_variant
Moderate	HiC_scaffold_13	19462245	A	G	0	0	0.125	0	0	Odocoileus_hemionus_HiC.fasta013532	missense_variant
Moderate	HiC_scaffold_13	45635837	C	T	0	0	0.125	0	0	Odocoileus_hemionus_HiC.fasta013700	missense_variant
Moderate	HiC_scaffold_14	19951056	C	A	0	0	0.125	0	0	Odocoileus_hemionus_HiC.fasta014395	missense_variant
Moderate	HiC_scaffold_14	24080169	G	T	0	0	0.125	0	0	Odocoileus_hemionus_HiC.fasta014438	missense_variant
Moderate	HiC_scaffold_14	52619032	G	C	0	0	0.125	0	0	Odocoileus_hemionus_HiC.fasta014598	missense_variant
Moderate	HiC_scaffold_14	56898007	A	G	0	0	0.125	0	0	Odocoileus_hemionus_HiC.fasta014631	missense_variant
Moderate	HiC_scaffold_15	28267035	A	G	0	0	0.125	0	0	Odocoileus_hemionus_HiC.fasta014851	missense_variant
Moderate	HiC_scaffold_15	28786694	A	G	0	0	0.125	0	0	Odocoileus_hemionus_HiC.fasta014859	missense_variant
Moderate	HiC_scaffold_15	31428802	C	T	0	0	0.125	0	0	Odocoileus_hemionus_HiC.fasta014887	missense_variant
Moderate	HiC_scaffold_15	44506059	G	C	0	0	0.125	0	0	Odocoileus_hemionus_HiC.fasta014975	missense_variant
Moderate	HiC_scaffold_15	53278931	G	A	0	0	0.125	0	0	Odocoileus_hemionus_HiC.fasta015039	missense_variant
Moderate	HiC_scaffold_16	4515494	C	A	0	0	0.125	0	0	Odocoileus_hemionus_HiC.fasta015194	missense_variant
Moderate	HiC_scaffold_16	43500020	A	G	0	0	0.125	0	0	Odocoileus_hemionus_HiC.fasta015458	missense_variant
Moderate	HiC_scaffold_16	56476386	C	T	0	0	0.125	0	0	Odocoileus_hemionus_HiC.fasta015519	missense_variant
Moderate	HiC_scaffold_17	323833	G	A	0	0	0.125	0	0	Odocoileus_hemionus_HiC.fasta015587	missense_variant
Moderate	HiC_scaffold_17	3957434	C	T	0	0	0.125	0	0	Odocoileus_hemionus_HiC.fasta015732	missense_variant
Moderate	HiC_scaffold_17	4389182	T	A	0	0	0.125	0	0	Odocoileus_hemionus_HiC.fasta015745	missense_variant
Moderate	HiC_scaffold_17	6256291	C	A	0	0	0.125	0	0	Odocoileus_hemionus_HiC.fasta015808	missense_variant
Moderate	HiC_scaffold_17	7078533	T	C	0	0	0.125	0	0	Odocoileus_hemionus_HiC.fasta015839	missense_variant
Moderate	HiC_scaffold_17	7174579	C	T	0	0	0.125	0	0	Odocoileus_hemionus_HiC.fasta015841	missense_variant
Moderate	HiC_scaffold_17	16302926	G	A	0	0	0.125	0	0	Odocoileus_hemionus_HiC.fasta016263	missense_variant
Moderate	HiC_scaffold_17	16308966	C	T	0	0	0.125	0	0	Odocoileus_hemionus_HiC.fasta016264	missense_variant
Moderate	HiC_scaffold_17	16801409	C	A	0	0	0.125	0	0	Odocoileus_hemionus_HiC.fasta016286	missense_variant
Moderate	HiC_scaffold_17	17784880	C	G	0	0	0.125	0	0	Odocoileus_hemionus_HiC.fasta016338	missense_variant
Moderate	HiC_scaffold_17	18162360	T	C	0	0	0.125	0	0	Odocoileus_hemionus_HiC.fasta016360	missense_variant
Moderate	HiC_scaffold_17	54646557	G	A	0	0	0.125	0	0	Odocoileus_hemionus_HiC.fasta016857	missense_variant
Moderate	HiC_scaffold_18	11613808	C	T	0	0	0.125	0	0	Odocoileus_hemionus_HiC.fasta017040	missense_variant
Moderate	HiC_scaffold_18	11613814	C	A	0	0	0.125	0	0	Odocoileus_hemionus_HiC.fasta017040	missense_variant
Moderate	HiC_scaffold_18	12820408	C	G	0	0	0.125	0	0	Odocoileus_hemionus_HiC.fasta017052	missense_variant
Moderate	HiC_scaffold_18	18047882	G	A	0	0	0.125	0	0	Odocoileus_hemionus_HiC.fasta017153	missense_variant
Moderate	HiC_scaffold_18	18684540	T	C	0	0	0.125	0	0	Odocoileus_hemionus_HiC.fasta017166	missense_variant
Moderate	HiC_scaffold_18	20572827	C	T	0	0	0.125	0	0	Odocoileus_hemionus_HiC.fasta017228	missense_variant
Moderate	HiC_scaffold_18	21501307	C	T	0	0	0.125	0	0	Odocoileus_hemionus_HiC.fasta017247	missense_variant
Moderate	HiC_scaffold_18	22410110	T	C	0	0	0.125	0	0	Odocoileus_hemionus_HiC.fasta017270	missense_variant
Moderate	HiC_scaffold_18	26682201	C	T	0	0	0.125	0	0	Odocoileus_hemionus_HiC.fasta017408	missense_variant
Moderate	HiC_scaffold_18	27726849	A	G	0	0	0.125	0	0	Odocoileus_hemionus_HiC.fasta017488	missense_variant
Moderate	HiC_scaffold_18	28687696	C	T	0	0	0.125	0	0	Odocoileus_hemionus_HiC.fasta017507	missense_variant
Moderate	HiC_scaffold_18	30227130	A	G	0	0	0.125	0	0	Odocoileus_hemionus_HiC.fasta017532	missense_variant
Moderate	HiC_scaffold_18	32493760	C	A	0	0	0.125	0	0	Odocoileus_hemionus_HiC.fasta017551	missense_variant
Moderate	HiC_scaffold_18	35488504	T	C	0	0	0.125	0	0	Odocoileus_hemionus_HiC.fasta017632	missense_variant
Moderate	HiC_scaffold_18	42522626	G	A	0	0	0.125	0	0	Odocoileus_hemionus_HiC.fasta017882	missense_variant
Moderate	HiC_scaffold_18	45010108	C	T	0	0	0.125	0	0	Odocoileus_hemionus_HiC.fasta017956	missense_variant
Moderate	HiC_scaffold_19	897608	C	T	0	0	0.125	0	0	Odocoileus_hemionus_HiC.fasta018295	missense_variant
Moderate	HiC_scaffold_19	15143753	C	T	0	0	0.125	0	0	Odocoileus_hemionus_HiC.fasta018370	missense_variant
Moderate	HiC_scaffold_19	36279428	C	T	0	0	0.125	0	0	Odocoileus_hemionus_HiC.fasta018608	missense_variant
Moderate	HiC_scaffold_19	36850256	C	T	0	0	0.125	0	0	Odocoileus_hemionus_HiC.fasta018619	missense_variant
Moderate	HiC_scaffold_20	32248230	C	T	0	0	0.125	0	0	Odocoileus_hemionus_HiC.fasta019215	missense_variant
Moderate	HiC_scaffold_20	43958842	C	G	0	0	0.125	0	0	Odocoileus_hemionus_HiC.fasta019306	missense_variant
Moderate	HiC_scaffold_20	49699857	G	A	0	0	0.125	0	0	Odocoileus_hemionus_HiC.fasta019410	missense_variant
Moderate	HiC_scaffold_20	49699904	A	T	0	0	0.125	0	0	Odocoileus_hemionus_HiC.fasta019410	missense_variant
Moderate	HiC_scaffold_20	51820779	A	G	0	0	0.125	0	0	Odocoileus_hemionus_HiC.fasta019488	missense_variant&splice_region_variant
Moderate	HiC_scaffold_20	57220693	C	T	0	0	0.125	0	0	Odocoileus_hemionus_HiC.fasta019583	missense_variant
Moderate	HiC_scaffold_20	58159067	C	T	0	0	0.125	0	0	Odocoileus_hemionus_HiC.fasta019594	missense_variant
Moderate	HiC_scaffold_21	5057794	T	C	0	0	0.125	0	0	Odocoileus_hemionus_HiC.fasta019690	missense_variant
Moderate	HiC_scaffold_21	14264161	G	A	0	0	0.125	0	0	Odocoileus_hemionus_HiC.fasta019778	missense_variant
Moderate	HiC_scaffold_21	23799330	G	A	0	0	0.125	0	0	Odocoileus_hemionus_HiC.fasta019871	missense_variant
Moderate	HiC_scaffold_21	24219043	C	A	0	0	0.125	0	0	Odocoileus_hemionus_HiC.fasta019873	missense_variant
Moderate	HiC_scaffold_21	25802008	C	T	0	0	0.125	0	0	Odocoileus_hemionus_HiC.fasta019893	missense_variant
Moderate	HiC_scaffold_21	34885172	C	T	0	0	0.125	0	0	Odocoileus_hemionus_HiC.fasta019929	missense_variant
Moderate	HiC_scaffold_21	34891814	C	A	0	0	0.125	0	0	Odocoileus_hemionus_HiC.fasta019929	missense_variant
Moderate	HiC_scaffold_21	48907590	G	A	0	0	0.125	0	0	Odocoileus_hemionus_HiC.fasta020041	missense_variant
Moderate	HiC_scaffold_22	28026258	A	C	0	0	0.125	0	0	Odocoileus_hemionus_HiC.fasta020257	missense_variant
Moderate	HiC_scaffold_22	30755210	C	T	0	0	0.125	0	0	Odocoileus_hemionus_HiC.fasta020275	missense_variant
Moderate	HiC_scaffold_22	31431747	T	C	0	0	0.125	0	0	Odocoileus_hemionus_HiC.fasta020285	missense_variant
Moderate	HiC_scaffold_22	39501923	C	T	0	0	0.125	0	0	Odocoileus_hemionus_HiC.fasta020357	missense_variant
Moderate	HiC_scaffold_22	39890624	T	C	0	0	0.125	0	0	Odocoileus_hemionus_HiC.fasta020363	missense_variant
Moderate	HiC_scaffold_22	44155674	G	A	0	0	0.125	0	0	Odocoileus_hemionus_HiC.fasta020422	missense_variant
Moderate	HiC_scaffold_22	45510313	C	A	0	0	0.125	0	0	Odocoileus_hemionus_HiC.fasta020430	missense_variant
Moderate	HiC_scaffold_22	57333881	C	G	0	0	0.125	0	0	Odocoileus_hemionus_HiC.fasta020529	missense_variant
Moderate	HiC_scaffold_22	58493986	C	T	0	0	0.125	0	0	Odocoileus_hemionus_HiC.fasta020540	missense_variant
Moderate	HiC_scaffold_23	14438788	C	G	0	0	0.125	0	0	Odocoileus_hemionus_HiC.fasta020698	missense_variant
Moderate	HiC_scaffold_23	38122954	C	T	0	0	0.125	0	0	Odocoileus_hemionus_HiC.fasta020948	missense_variant
Moderate	HiC_scaffold_23	39007710	C	G	0	0	0.125	0	0	Odocoileus_hemionus_HiC.fasta020972	missense_variant
Moderate	HiC_scaffold_23	42491208	A	G	0	0	0.125	0	0	Odocoileus_hemionus_HiC.fasta021072	missense_variant
Moderate	HiC_scaffold_23	49562457	C	G	0	0	0.125	0	0	Odocoileus_hemionus_HiC.fasta021230	missense_variant
Moderate	HiC_scaffold_24	10501927	A	G	0	0	0.125	0	0	Odocoileus_hemionus_HiC.fasta021402	missense_variant
Moderate	HiC_scaffold_24	20052138	C	T	0	0	0.125	0	0	Odocoileus_hemionus_HiC.fasta021453	missense_variant
Moderate	HiC_scaffold_25	10143610	A	C	0	0	0.125	0	0	Odocoileus_hemionus_HiC.fasta021774	missense_variant
Moderate	HiC_scaffold_25	11690131	T	G	0	0	0.125	0	0	Odocoileus_hemionus_HiC.fasta021799	missense_variant
Moderate	HiC_scaffold_26	421657	C	G	0	0	0.125	0	0	Odocoileus_hemionus_HiC.fasta022400	missense_variant
Moderate	HiC_scaffold_26	7902496	G	A	0	0	0.125	0	0	Odocoileus_hemionus_HiC.fasta022454	missense_variant
Moderate	HiC_scaffold_26	52550713	A	T	0	0	0.125	0	0	Odocoileus_hemionus_HiC.fasta022959	missense_variant
Moderate	HiC_scaffold_27	3377045	G	C	0	0	0.125	0	0	Odocoileus_hemionus_HiC.fasta023082	missense_variant
Moderate	HiC_scaffold_27	35068751	A	G	0	0	0.125	0	0	Odocoileus_hemionus_HiC.fasta023193	missense_variant
Moderate	HiC_scaffold_28	16752153	G	A	0	0	0.125	0	0	Odocoileus_hemionus_HiC.fasta023432	missense_variant
Moderate	HiC_scaffold_28	23362877	G	T	0	0	0.125	0	0	Odocoileus_hemionus_HiC.fasta023618	missense_variant
Moderate	HiC_scaffold_28	24439259	C	T	0	0	0.125	0	0	Odocoileus_hemionus_HiC.fasta023699	missense_variant
Moderate	HiC_scaffold_28	28162201	C	T	0	0	0.125	0	0	Odocoileus_hemionus_HiC.fasta023753	missense_variant&splice_region_variant
Moderate	HiC_scaffold_28	42207833	C	A	0	0	0.125	0	0	Odocoileus_hemionus_HiC.fasta023999	missense_variant
Moderate	HiC_scaffold_29	11477273	C	A	0	0	0.125	0	0	Odocoileus_hemionus_HiC.fasta024467	missense_variant
Moderate	HiC_scaffold_29	22757220	G	A	0	0	0.125	0	0	Odocoileus_hemionus_HiC.fasta024612	missense_variant
Moderate	HiC_scaffold_29	33122196	C	T	0	0	0.125	0	0	Odocoileus_hemionus_HiC.fasta024677	missense_variant
Moderate	HiC_scaffold_30	977479	G	A	0	0	0.125	0	0	Odocoileus_hemionus_HiC.fasta024801	missense_variant
Moderate	HiC_scaffold_30	1929108	C	T	0	0	0.125	0	0	Odocoileus_hemionus_HiC.fasta024819	missense_variant
Moderate	HiC_scaffold_30	1929139	G	C	0	0	0.125	0	0	Odocoileus_hemionus_HiC.fasta024819	missense_variant
Moderate	HiC_scaffold_31	16995482	C	T	0	0	0.125	0	0	Odocoileus_hemionus_HiC.fasta025314	missense_variant
Moderate	HiC_scaffold_31	16995557	C	G	0	0	0.125	0	0	Odocoileus_hemionus_HiC.fasta025314	missense_variant
Moderate	HiC_scaffold_31	27669800	G	T	0	0	0.125	0	0	Odocoileus_hemionus_HiC.fasta025415	missense_variant
Moderate	HiC_scaffold_31	27669903	G	A	0	0	0.125	0	0	Odocoileus_hemionus_HiC.fasta025415	missense_variant
Moderate	HiC_scaffold_31	32945886	C	A	0	0	0.125	0	0	Odocoileus_hemionus_HiC.fasta025467	missense_variant
Moderate	HiC_scaffold_31	37031293	T	A	0	0	0.125	0	0	Odocoileus_hemionus_HiC.fasta025537	missense_variant
Moderate	HiC_scaffold_32	13520815	A	C	0	0	0.125	0	0	Odocoileus_hemionus_HiC.fasta025707	missense_variant
Moderate	HiC_scaffold_32	18811046	C	T	0	0	0.125	0	0	Odocoileus_hemionus_HiC.fasta025763	missense_variant
Moderate	HiC_scaffold_32	27770422	C	T	0	0	0.125	0	0	Odocoileus_hemionus_HiC.fasta025825	missense_variant
Moderate	HiC_scaffold_33	14188	G	A	0	0	0.125	0	0	Odocoileus_hemionus_HiC.fasta025905	missense_variant
Moderate	HiC_scaffold_33	4175015	C	T	0	0	0.125	0	0	Odocoileus_hemionus_HiC.fasta025989	missense_variant
Moderate	HiC_scaffold_33	14120952	G	A	0	0	0.125	0	0	Odocoileus_hemionus_HiC.fasta026187	missense_variant
Moderate	HiC_scaffold_33	22491154	C	T	0	0	0.125	0	0	Odocoileus_hemionus_HiC.fasta026383	missense_variant
Moderate	HiC_scaffold_33	28361735	C	T	0	0	0.125	0	0	Odocoileus_hemionus_HiC.fasta026458	missense_variant
Moderate	HiC_scaffold_34	28731911	G	A	0	0	0.125	0	0	Odocoileus_hemionus_HiC.fasta026968	missense_variant
Moderate	HiC_scaffold_20	57220654	G	A	0	0	0.125	0	0.214286	Odocoileus_hemionus_HiC.fasta019583	missense_variant
Moderate	HiC_scaffold_1	18447365	C	T	0	0	0.125	0.0833333	0	Odocoileus_hemionus_HiC.fasta001832	missense_variant
Moderate	HiC_scaffold_1	67845795	G	T	0	0	0.125	0.0833333	0	Odocoileus_hemionus_HiC.fasta002369	missense_variant
Moderate	HiC_scaffold_2	35620571	A	G	0	0	0.125	0.0833333	0	Odocoileus_hemionus_HiC.fasta003359	missense_variant
Moderate	HiC_scaffold_3	2772019	A	C	0	0	0.125	0.0833333	0	Odocoileus_hemionus_HiC.fasta003960	missense_variant
Moderate	HiC_scaffold_4	29990835	A	T	0	0	0.125	0.0833333	0	Odocoileus_hemionus_HiC.fasta005787	missense_variant
Moderate	HiC_scaffold_4	77770019	C	T	0	0	0.125	0.0833333	0	Odocoileus_hemionus_HiC.fasta006222	missense_variant
Moderate	HiC_scaffold_5	86681738	C	T	0	0	0.125	0.0833333	0	Odocoileus_hemionus_HiC.fasta007770	missense_variant
Moderate	HiC_scaffold_6	22869523	G	A	0	0	0.125	0.0833333	0	Odocoileus_hemionus_HiC.fasta008036	missense_variant
Moderate	HiC_scaffold_7	57572086	T	C	0	0	0.125	0.0833333	0	Odocoileus_hemionus_HiC.fasta009226	missense_variant
Moderate	HiC_scaffold_11	61999934	A	G	0	0	0.125	0.0833333	0	Odocoileus_hemionus_HiC.fasta012326	missense_variant
Moderate	HiC_scaffold_16	35549295	C	G	0	0	0.125	0.0833333	0	Odocoileus_hemionus_HiC.fasta015422	missense_variant
Moderate	HiC_scaffold_16	35549588	T	G	0	0	0.125	0.0833333	0	Odocoileus_hemionus_HiC.fasta015422	missense_variant
Moderate	HiC_scaffold_23	6332696	T	C	0	0	0.125	0.0833333	0	Odocoileus_hemionus_HiC.fasta020609	missense_variant
Moderate	HiC_scaffold_24	20636464	C	A	0	0	0.125	0.0833333	0	Odocoileus_hemionus_HiC.fasta021462	missense_variant
Moderate	HiC_scaffold_28	37406399	A	G	0	0	0.125	0.0833333	0	Odocoileus_hemionus_HiC.fasta023900	missense_variant
Moderate	HiC_scaffold_31	17829307	G	C	0	0	0.125	0.0833333	0	Odocoileus_hemionus_HiC.fasta025325	missense_variant
Moderate	HiC_scaffold_31	17829362	T	A	0	0	0.125	0.0833333	0	Odocoileus_hemionus_HiC.fasta025325	missense_variant
Moderate	HiC_scaffold_31	17829395	T	G	0	0	0.125	0.0833333	0	Odocoileus_hemionus_HiC.fasta025325	missense_variant
Moderate	HiC_scaffold_33	22880370	T	C	0	0	0.125	0.0833333	0	Odocoileus_hemionus_HiC.fasta026392	missense_variant
Moderate	HiC_scaffold_17	36598610	T	C	0	0	0.125	0.166667	0	Odocoileus_hemionus_HiC.fasta016604	missense_variant
Moderate	HiC_scaffold_22	30722559	A	G	0	0	0.125	0.166667	0	Odocoileus_hemionus_HiC.fasta020275	missense_variant
Moderate	HiC_scaffold_28	30121813	C	T	0	0	0.125	0.166667	0	Odocoileus_hemionus_HiC.fasta023773	missense_variant
Moderate	HiC_scaffold_17	3900448	C	T	0	0	0.125	0.25	0	Odocoileus_hemionus_HiC.fasta015730	missense_variant
Moderate	HiC_scaffold_1	13547315	G	C	0	0	0.25	0	0	Odocoileus_hemionus_HiC.fasta001657	missense_variant
Moderate	HiC_scaffold_1	21575718	C	A	0	0	0.25	0	0	Odocoileus_hemionus_HiC.fasta001947	missense_variant
Moderate	HiC_scaffold_1	63398760	G	T	0	0	0.25	0	0	Odocoileus_hemionus_HiC.fasta002344	missense_variant
Moderate	HiC_scaffold_1	66141002	C	T	0	0	0.25	0	0	Odocoileus_hemionus_HiC.fasta002364	missense_variant
Moderate	HiC_scaffold_1	97671366	A	G	0	0	0.25	0	0	Odocoileus_hemionus_HiC.fasta002698	missense_variant
Moderate	HiC_scaffold_1	104054251	A	G	0	0	0.25	0	0	Odocoileus_hemionus_HiC.fasta002815	missense_variant
Moderate	HiC_scaffold_3	2771786	G	C	0	0	0.25	0	0	Odocoileus_hemionus_HiC.fasta003960	missense_variant
Moderate	HiC_scaffold_3	2772099	G	A	0	0	0.25	0	0	Odocoileus_hemionus_HiC.fasta003960	missense_variant
Moderate	HiC_scaffold_3	13494101	C	T	0	0	0.25	0	0	Odocoileus_hemionus_HiC.fasta004004	missense_variant
Moderate	HiC_scaffold_3	42528886	C	T	0	0	0.25	0	0	Odocoileus_hemionus_HiC.fasta004190	missense_variant
Moderate	HiC_scaffold_4	2249723	A	G	0	0	0.25	0	0	Odocoileus_hemionus_HiC.fasta005435	missense_variant
Moderate	HiC_scaffold_4	44786533	C	A	0	0	0.25	0	0	Odocoileus_hemionus_HiC.fasta005884	missense_variant
Moderate	HiC_scaffold_4	44808276	G	T	0	0	0.25	0	0	Odocoileus_hemionus_HiC.fasta005885	missense_variant
Moderate	HiC_scaffold_4	69168251	C	T	0	0	0.25	0	0	Odocoileus_hemionus_HiC.fasta006103	missense_variant
Moderate	HiC_scaffold_4	85103379	G	A	0	0	0.25	0	0	Odocoileus_hemionus_HiC.fasta006279	missense_variant
Moderate	HiC_scaffold_5	3599519	G	C	0	0	0.25	0	0	Odocoileus_hemionus_HiC.fasta006676	missense_variant
Moderate	HiC_scaffold_5	15446806	C	G	0	0	0.25	0	0	Odocoileus_hemionus_HiC.fasta006746	missense_variant
Moderate	HiC_scaffold_5	42738566	G	A	0	0	0.25	0	0	Odocoileus_hemionus_HiC.fasta007086	missense_variant
Moderate	HiC_scaffold_5	52522202	G	T	0	0	0.25	0	0	Odocoileus_hemionus_HiC.fasta007173	missense_variant
Moderate	HiC_scaffold_5	55185097	A	G	0	0	0.25	0	0	Odocoileus_hemionus_HiC.fasta007218	missense_variant
Moderate	HiC_scaffold_5	57421945	A	C	0	0	0.25	0	0	Odocoileus_hemionus_HiC.fasta007250	missense_variant
Moderate	HiC_scaffold_5	76372202	G	A	0	0	0.25	0	0	Odocoileus_hemionus_HiC.fasta007621	missense_variant
Moderate	HiC_scaffold_5	86706391	A	G	0	0	0.25	0	0	Odocoileus_hemionus_HiC.fasta007771	missense_variant
Moderate	HiC_scaffold_6	31369125	C	T	0	0	0.25	0	0	Odocoileus_hemionus_HiC.fasta008081	missense_variant
Moderate	HiC_scaffold_6	31646761	C	T	0	0	0.25	0	0	Odocoileus_hemionus_HiC.fasta008087	missense_variant
Moderate	HiC_scaffold_6	44296109	C	T	0	0	0.25	0	0	Odocoileus_hemionus_HiC.fasta008209	missense_variant
Moderate	HiC_scaffold_6	45511008	G	A	0	0	0.25	0	0	Odocoileus_hemionus_HiC.fasta008227	missense_variant
Moderate	HiC_scaffold_6	54258303	C	T	0	0	0.25	0	0	Odocoileus_hemionus_HiC.fasta008377	missense_variant
Moderate	HiC_scaffold_7	39750652	C	T	0	0	0.25	0	0	Odocoileus_hemionus_HiC.fasta009064	missense_variant
Moderate	HiC_scaffold_7	57587610	G	C	0	0	0.25	0	0	Odocoileus_hemionus_HiC.fasta009226	missense_variant
Moderate	HiC_scaffold_7	60565775	C	A	0	0	0.25	0	0	Odocoileus_hemionus_HiC.fasta009282	missense_variant
Moderate	HiC_scaffold_7	62541391	G	A	0	0	0.25	0	0	Odocoileus_hemionus_HiC.fasta009316	missense_variant
Moderate	HiC_scaffold_8	23079594	G	A	0	0	0.25	0	0	Odocoileus_hemionus_HiC.fasta009755	missense_variant
Moderate	HiC_scaffold_8	32737630	G	A	0	0	0.25	0	0	Odocoileus_hemionus_HiC.fasta009788	missense_variant
Moderate	HiC_scaffold_8	43604171	C	T	0	0	0.25	0	0	Odocoileus_hemionus_HiC.fasta009816	missense_variant
Moderate	HiC_scaffold_8	45736077	G	A	0	0	0.25	0	0	Odocoileus_hemionus_HiC.fasta009832	missense_variant
Moderate	HiC_scaffold_8	52638286	C	T	0	0	0.25	0	0	Odocoileus_hemionus_HiC.fasta009913	missense_variant
Moderate	HiC_scaffold_9	34201525	T	A	0	0	0.25	0	0	Odocoileus_hemionus_HiC.fasta010631	missense_variant
Moderate	HiC_scaffold_9	46063004	C	T	0	0	0.25	0	0	Odocoileus_hemionus_HiC.fasta010784	missense_variant
Moderate	HiC_scaffold_9	49744817	C	G	0	0	0.25	0	0	Odocoileus_hemionus_HiC.fasta010811	missense_variant
Moderate	HiC_scaffold_10	59452320	G	C	0	0	0.25	0	0	Odocoileus_hemionus_HiC.fasta011722	missense_variant
Moderate	HiC_scaffold_10	70726223	T	A	0	0	0.25	0	0	Odocoileus_hemionus_HiC.fasta011835	missense_variant
Moderate	HiC_scaffold_10	70727057	C	T	0	0	0.25	0	0	Odocoileus_hemionus_HiC.fasta011835	missense_variant
Moderate	HiC_scaffold_11	46000889	T	C	0	0	0.25	0	0	Odocoileus_hemionus_HiC.fasta012172	missense_variant
Moderate	HiC_scaffold_12	3171329	C	T	0	0	0.25	0	0	Odocoileus_hemionus_HiC.fasta012462	missense_variant
Moderate	HiC_scaffold_12	8224471	G	A	0	0	0.25	0	0	Odocoileus_hemionus_HiC.fasta012489	missense_variant
Moderate	HiC_scaffold_12	24218281	A	G	0	0	0.25	0	0	Odocoileus_hemionus_HiC.fasta012648	missense_variant
Moderate	HiC_scaffold_12	43465980	T	C	0	0	0.25	0	0	Odocoileus_hemionus_HiC.fasta012873	missense_variant
Moderate	HiC_scaffold_12	67850737	T	C	0	0	0.25	0	0	Odocoileus_hemionus_HiC.fasta013341	missense_variant
Moderate	HiC_scaffold_13	11339598	T	C	0	0	0.25	0	0	Odocoileus_hemionus_HiC.fasta013449	missense_variant
Moderate	HiC_scaffold_13	59521496	C	A	0	0	0.25	0	0	Odocoileus_hemionus_HiC.fasta013818	missense_variant
Moderate	HiC_scaffold_14	20176516	C	A	0	0	0.25	0	0	Odocoileus_hemionus_HiC.fasta014405	missense_variant
Moderate	HiC_scaffold_14	27400135	C	T	0	0	0.25	0	0	Odocoileus_hemionus_HiC.fasta014468	missense_variant
Moderate	HiC_scaffold_14	56539762	C	T	0	0	0.25	0	0	Odocoileus_hemionus_HiC.fasta014627	missense_variant
Moderate	HiC_scaffold_14	58869392	C	T	0	0	0.25	0	0	Odocoileus_hemionus_HiC.fasta014646	missense_variant
Moderate	HiC_scaffold_15	35686412	C	T	0	0	0.25	0	0	Odocoileus_hemionus_HiC.fasta014914	missense_variant
Moderate	HiC_scaffold_15	66534782	G	A	0	0	0.25	0	0	Odocoileus_hemionus_HiC.fasta015168	missense_variant
Moderate	HiC_scaffold_16	54970506	A	G	0	0	0.25	0	0	Odocoileus_hemionus_HiC.fasta015501	missense_variant
Moderate	HiC_scaffold_16	54994335	A	G	0	0	0.25	0	0	Odocoileus_hemionus_HiC.fasta015503	missense_variant
Moderate	HiC_scaffold_16	56889744	G	A	0	0	0.25	0	0	Odocoileus_hemionus_HiC.fasta015522	missense_variant
Moderate	HiC_scaffold_17	12812363	T	A	0	0	0.25	0	0	Odocoileus_hemionus_HiC.fasta016126	missense_variant
Moderate	HiC_scaffold_17	19041661	C	T	0	0	0.25	0	0	Odocoileus_hemionus_HiC.fasta016387	missense_variant
Moderate	HiC_scaffold_17	60464834	C	T	0	0	0.25	0	0	Odocoileus_hemionus_HiC.fasta016917	missense_variant
Moderate	HiC_scaffold_18	27586400	C	T	0	0	0.25	0	0	Odocoileus_hemionus_HiC.fasta017478	missense_variant
Moderate	HiC_scaffold_18	37178795	G	C	0	0	0.25	0	0	Odocoileus_hemionus_HiC.fasta017682	missense_variant
Moderate	HiC_scaffold_18	59108954	G	A	0	0	0.25	0	0	Odocoileus_hemionus_HiC.fasta018260	missense_variant
Moderate	HiC_scaffold_18	59241859	C	T	0	0	0.25	0	0	Odocoileus_hemionus_HiC.fasta018263	missense_variant
Moderate	HiC_scaffold_19	47711463	G	T	0	0	0.25	0	0	Odocoileus_hemionus_HiC.fasta018720	missense_variant
Moderate	HiC_scaffold_20	17179875	G	A	0	0	0.25	0	0	Odocoileus_hemionus_HiC.fasta019108	missense_variant
Moderate	HiC_scaffold_20	18086190	T	G	0	0	0.25	0	0	Odocoileus_hemionus_HiC.fasta019142	missense_variant
Moderate	HiC_scaffold_20	52264823	A	G	0	0	0.25	0	0	Odocoileus_hemionus_HiC.fasta019502	missense_variant
Moderate	HiC_scaffold_21	23211661	G	A	0	0	0.25	0	0	Odocoileus_hemionus_HiC.fasta019865	missense_variant
Moderate	HiC_scaffold_21	35113166	T	G	0	0	0.25	0	0	Odocoileus_hemionus_HiC.fasta019931	missense_variant
Moderate	HiC_scaffold_22	3727777	T	C	0	0	0.25	0	0	Odocoileus_hemionus_HiC.fasta020154	missense_variant
Moderate	HiC_scaffold_22	8679728	G	T	0	0	0.25	0	0	Odocoileus_hemionus_HiC.fasta020175	missense_variant
Moderate	HiC_scaffold_22	39894134	G	A	0	0	0.25	0	0	Odocoileus_hemionus_HiC.fasta020363	missense_variant
Moderate	HiC_scaffold_22	40674609	C	T	0	0	0.25	0	0	Odocoileus_hemionus_HiC.fasta020381	missense_variant
Moderate	HiC_scaffold_22	40854839	C	T	0	0	0.25	0	0	Odocoileus_hemionus_HiC.fasta020386	missense_variant
Moderate	HiC_scaffold_23	11643259	G	T	0	0	0.25	0	0	Odocoileus_hemionus_HiC.fasta020669	missense_variant
Moderate	HiC_scaffold_23	18236908	A	G	0	0	0.25	0	0	Odocoileus_hemionus_HiC.fasta020753	missense_variant
Moderate	HiC_scaffold_23	32154317	G	C	0	0	0.25	0	0	Odocoileus_hemionus_HiC.fasta020866	missense_variant
Moderate	HiC_scaffold_23	38787479	G	A	0	0	0.25	0	0	Odocoileus_hemionus_HiC.fasta020968	missense_variant
Moderate	HiC_scaffold_23	56579712	G	A	0	0	0.25	0	0	Odocoileus_hemionus_HiC.fasta021351	missense_variant
Moderate	HiC_scaffold_24	20733385	A	G	0	0	0.25	0	0	Odocoileus_hemionus_HiC.fasta021465	missense_variant
Moderate	HiC_scaffold_24	36700380	C	T	0	0	0.25	0	0	Odocoileus_hemionus_HiC.fasta021592	missense_variant
Moderate	HiC_scaffold_24	42707942	T	C	0	0	0.25	0	0	Odocoileus_hemionus_HiC.fasta021618	missense_variant
Moderate	HiC_scaffold_24	42708002	C	T	0	0	0.25	0	0	Odocoileus_hemionus_HiC.fasta021618	missense_variant
Moderate	HiC_scaffold_24	52266311	T	C	0	0	0.25	0	0	Odocoileus_hemionus_HiC.fasta021657	missense_variant
Moderate	HiC_scaffold_25	11438618	A	G	0	0	0.25	0	0	Odocoileus_hemionus_HiC.fasta021795	missense_variant
Moderate	HiC_scaffold_26	4691950	C	T	0	0	0.25	0	0	Odocoileus_hemionus_HiC.fasta022427	missense_variant
Moderate	HiC_scaffold_26	9314475	G	A	0	0	0.25	0	0	Odocoileus_hemionus_HiC.fasta022464	missense_variant
Moderate	HiC_scaffold_26	28421074	C	A	0	0	0.25	0	0	Odocoileus_hemionus_HiC.fasta022690	missense_variant
Moderate	HiC_scaffold_26	34703327	C	T	0	0	0.25	0	0	Odocoileus_hemionus_HiC.fasta022787	missense_variant
Moderate	HiC_scaffold_26	44316139	C	T	0	0	0.25	0	0	Odocoileus_hemionus_HiC.fasta022867	missense_variant
Moderate	HiC_scaffold_27	20754707	A	G	0	0	0.25	0	0	Odocoileus_hemionus_HiC.fasta023150	missense_variant
Moderate	HiC_scaffold_27	20823691	G	C	0	0	0.25	0	0	Odocoileus_hemionus_HiC.fasta023151	missense_variant
Moderate	HiC_scaffold_27	41685016	G	A	0	0	0.25	0	0	Odocoileus_hemionus_HiC.fasta023239	missense_variant
Moderate	HiC_scaffold_28	1589608	C	T	0	0	0.25	0	0	Odocoileus_hemionus_HiC.fasta023306	missense_variant
Moderate	HiC_scaffold_28	3446509	C	A	0	0	0.25	0	0	Odocoileus_hemionus_HiC.fasta023336	missense_variant
Moderate	HiC_scaffold_28	8791268	T	C	0	0	0.25	0	0	Odocoileus_hemionus_HiC.fasta023380	missense_variant
Moderate	HiC_scaffold_28	25027794	T	C	0	0	0.25	0	0	Odocoileus_hemionus_HiC.fasta023714	missense_variant
Moderate	HiC_scaffold_29	9805469	G	T	0	0	0.25	0	0	Odocoileus_hemionus_HiC.fasta024426	missense_variant
Moderate	HiC_scaffold_29	9807913	G	A	0	0	0.25	0	0	Odocoileus_hemionus_HiC.fasta024426	missense_variant
Moderate	HiC_scaffold_29	32898247	T	A	0	0	0.25	0	0	Odocoileus_hemionus_HiC.fasta024673	missense_variant
Moderate	HiC_scaffold_29	43920869	C	A	0	0	0.25	0	0	Odocoileus_hemionus_HiC.fasta024767	missense_variant
Moderate	HiC_scaffold_30	19733784	G	A	0	0	0.25	0	0	Odocoileus_hemionus_HiC.fasta024953	missense_variant
Moderate	HiC_scaffold_31	27421270	T	C	0	0	0.25	0	0	Odocoileus_hemionus_HiC.fasta025411	missense_variant
Moderate	HiC_scaffold_31	33909872	T	G	0	0	0.25	0	0	Odocoileus_hemionus_HiC.fasta025495	missense_variant
Moderate	HiC_scaffold_32	14265748	G	A	0	0	0.25	0	0	Odocoileus_hemionus_HiC.fasta025717	missense_variant
Moderate	HiC_scaffold_32	23694054	C	T	0	0	0.25	0	0	Odocoileus_hemionus_HiC.fasta025789	missense_variant
Moderate	HiC_scaffold_33	30724068	A	G	0	0	0.25	0	0	Odocoileus_hemionus_HiC.fasta026474	missense_variant
Moderate	HiC_scaffold_33	38113924	G	T	0	0	0.25	0	0	Odocoileus_hemionus_HiC.fasta026565	missense_variant
Moderate	HiC_scaffold_34	7759814	C	T	0	0	0.25	0	0	Odocoileus_hemionus_HiC.fasta026783	missense_variant
Moderate	HiC_scaffold_34	12695476	G	A	0	0	0.25	0	0	Odocoileus_hemionus_HiC.fasta026827	missense_variant
Moderate	HiC_scaffold_4	71972464	G	A	0	0	0.25	0	0.0714286	Odocoileus_hemionus_HiC.fasta006177	missense_variant
Moderate	HiC_scaffold_17	49288108	C	A	0	0	0.25	0	0.0892857	Odocoileus_hemionus_HiC.fasta016786	missense_variant
Moderate	HiC_scaffold_1	8301031	G	C	0	0	0.25	0	0.357143	Odocoileus_hemionus_HiC.fasta001533	missense_variant
Moderate	HiC_scaffold_12	64538098	G	A	0	0	0.25	0	0.375	Odocoileus_hemionus_HiC.fasta013303	missense_variant
Moderate	HiC_scaffold_1	49352177	G	A	0	0	0.25	0	0.607143	Odocoileus_hemionus_HiC.fasta002246	missense_variant
Moderate	HiC_scaffold_16	54479319	C	T	0	0	0.25	0.0833333	0	Odocoileus_hemionus_HiC.fasta015492	missense_variant
Moderate	HiC_scaffold_16	54481551	C	A	0	0	0.25	0.0833333	0	Odocoileus_hemionus_HiC.fasta015492	missense_variant
Moderate	HiC_scaffold_22	19562491	C	T	0	0	0.25	0.0833333	0	Odocoileus_hemionus_HiC.fasta020204	missense_variant
Moderate	HiC_scaffold_23	9836101	G	A	0	0	0.25	0.0833333	0	Odocoileus_hemionus_HiC.fasta020643	missense_variant
Moderate	HiC_scaffold_23	20094793	G	A	0	0	0.25	0.0833333	0	Odocoileus_hemionus_HiC.fasta020764	missense_variant
Moderate	HiC_scaffold_4	29228656	C	T	0	0	0.25	0.166667	0	Odocoileus_hemionus_HiC.fasta005779	missense_variant
Moderate	HiC_scaffold_26	29172871	A	G	0	0	0.25	0.166667	0	Odocoileus_hemionus_HiC.fasta022719	missense_variant
Moderate	HiC_scaffold_33	23339599	C	A	0	0	0.25	0.166667	0	Odocoileus_hemionus_HiC.fasta026400	missense_variant
Moderate	HiC_scaffold_1	51361212	G	A	0	0	0.375	0	0	Odocoileus_hemionus_HiC.fasta002262	missense_variant
Moderate	HiC_scaffold_1	93376452	A	G	0	0	0.375	0	0	Odocoileus_hemionus_HiC.fasta002580	missense_variant
Moderate	HiC_scaffold_2	68774650	T	C	0	0	0.375	0	0	Odocoileus_hemionus_HiC.fasta003638	missense_variant
Moderate	HiC_scaffold_3	74967691	A	C	0	0	0.375	0	0	Odocoileus_hemionus_HiC.fasta004704	missense_variant
Moderate	HiC_scaffold_4	64471151	G	A	0	0	0.375	0	0	Odocoileus_hemionus_HiC.fasta006050	missense_variant
Moderate	HiC_scaffold_4	90307952	T	C	0	0	0.375	0	0	Odocoileus_hemionus_HiC.fasta006333	missense_variant
Moderate	HiC_scaffold_5	95229065	C	T	0	0	0.375	0	0	Odocoileus_hemionus_HiC.fasta007857	missense_variant
Moderate	HiC_scaffold_6	92443790	G	A	0	0	0.375	0	0	Odocoileus_hemionus_HiC.fasta008688	missense_variant
Moderate	HiC_scaffold_8	11313277	G	A	0	0	0.375	0	0	Odocoileus_hemionus_HiC.fasta009703	missense_variant
Moderate	HiC_scaffold_9	55145687	G	A	0	0	0.375	0	0	Odocoileus_hemionus_HiC.fasta010914	missense_variant
Moderate	HiC_scaffold_12	28853202	C	T	0	0	0.375	0	0	Odocoileus_hemionus_HiC.fasta012689	missense_variant
Moderate	HiC_scaffold_16	35546856	T	C	0	0	0.375	0	0	Odocoileus_hemionus_HiC.fasta015422	missense_variant
Moderate	HiC_scaffold_20	11481409	G	T	0	0	0.375	0	0	Odocoileus_hemionus_HiC.fasta019003	missense_variant
Moderate	HiC_scaffold_20	17622914	T	C	0	0	0.375	0	0	Odocoileus_hemionus_HiC.fasta019122	missense_variant
Moderate	HiC_scaffold_21	50553653	C	A	0	0	0.375	0	0	Odocoileus_hemionus_HiC.fasta020058	missense_variant
Moderate	HiC_scaffold_22	30996022	C	T	0	0	0.375	0	0	Odocoileus_hemionus_HiC.fasta020279	missense_variant
Moderate	HiC_scaffold_22	39871684	C	T	0	0	0.375	0	0	Odocoileus_hemionus_HiC.fasta020363	missense_variant
Moderate	HiC_scaffold_23	32154442	G	C	0	0	0.375	0	0	Odocoileus_hemionus_HiC.fasta020866	missense_variant
Moderate	HiC_scaffold_25	6918127	C	T	0	0	0.375	0	0	Odocoileus_hemionus_HiC.fasta021747	missense_variant
Moderate	HiC_scaffold_26	40870466	C	T	0	0	0.375	0	0	Odocoileus_hemionus_HiC.fasta022826	missense_variant
Moderate	HiC_scaffold_28	21378331	G	T	0	0	0.375	0	0	Odocoileus_hemionus_HiC.fasta023539	missense_variant
Moderate	HiC_scaffold_28	24898868	T	C	0	0	0.375	0	0	Odocoileus_hemionus_HiC.fasta023711	missense_variant
Moderate	HiC_scaffold_29	32897699	C	T	0	0	0.375	0	0	Odocoileus_hemionus_HiC.fasta024673	missense_variant
Moderate	HiC_scaffold_31	25886446	A	C	0	0	0.375	0	0	Odocoileus_hemionus_HiC.fasta025380	missense_variant
Moderate	HiC_scaffold_9	33501544	G	A	0	0	0.375	0	0.571429	Odocoileus_hemionus_HiC.fasta010602	missense_variant
Moderate	HiC_scaffold_1	32257196	G	A	0	0	0.375	0.0833333	0	Odocoileus_hemionus_HiC.fasta002096	missense_variant
Moderate	HiC_scaffold_18	19322911	G	A	0	0	0.375	0.0833333	0	Odocoileus_hemionus_HiC.fasta017176	missense_variant
Moderate	HiC_scaffold_22	196979	C	T	0	0	0.375	0.0833333	0	Odocoileus_hemionus_HiC.fasta020127	missense_variant
Moderate	HiC_scaffold_34	29989513	A	G	0	0	0.375	0.0833333	0	Odocoileus_hemionus_HiC.fasta026979	missense_variant
Moderate	HiC_scaffold_9	34514203	G	T	0	0	0.375	0.166667	0.178571	Odocoileus_hemionus_HiC.fasta010639	missense_variant
Moderate	HiC_scaffold_2	87997534	G	A	0	0	0.5	0	0	Odocoileus_hemionus_HiC.fasta003780	missense_variant
Moderate	HiC_scaffold_4	36437364	G	A	0	0	0.5	0	0	Odocoileus_hemionus_HiC.fasta005820	missense_variant
Moderate	HiC_scaffold_7	77442075	T	G	0	0	0.5	0	0	Odocoileus_hemionus_HiC.fasta009462	missense_variant
Moderate	HiC_scaffold_8	60074126	G	C	0	0	0.5	0	0	Odocoileus_hemionus_HiC.fasta009980	missense_variant
Moderate	HiC_scaffold_9	42405904	G	T	0	0	0.5	0	0	Odocoileus_hemionus_HiC.fasta010745	missense_variant
Moderate	HiC_scaffold_9	58699204	G	T	0	0	0.5	0	0	Odocoileus_hemionus_HiC.fasta010956	missense_variant
Moderate	HiC_scaffold_18	59097507	T	C	0	0	0.5	0	0	Odocoileus_hemionus_HiC.fasta018260	missense_variant
Moderate	HiC_scaffold_22	32583563	C	T	0	0	0.5	0	0	Odocoileus_hemionus_HiC.fasta020299	missense_variant
Moderate	HiC_scaffold_4	69163999	G	C	0	0	0.5	0.0833333	0	Odocoileus_hemionus_HiC.fasta006103	missense_variant
Moderate	HiC_scaffold_5	41853861	C	T	0	0	0.625	0	0	Odocoileus_hemionus_HiC.fasta007069	missense_variant
Moderate	HiC_scaffold_10	37070279	T	C	0	0	0.625	0	0	Odocoileus_hemionus_HiC.fasta011409	missense_variant
Moderate	HiC_scaffold_13	44196790	C	T	0	0	0.625	0	0	Odocoileus_hemionus_HiC.fasta013682	missense_variant
Moderate	HiC_scaffold_20	11920812	C	T	0	0	0.625	0	0	Odocoileus_hemionus_HiC.fasta019014	missense_variant
Moderate	HiC_scaffold_27	1265057	G	C	0	0	0.625	0	0	Odocoileus_hemionus_HiC.fasta023048	missense_variant
Moderate	HiC_scaffold_30	18751910	C	T	0	0	0.625	0	0	Odocoileus_hemionus_HiC.fasta024946	missense_variant
Moderate	HiC_scaffold_31	2932977	G	A	0	0	0.625	0	0	Odocoileus_hemionus_HiC.fasta025192	missense_variant
Moderate	HiC_scaffold_31	17829440	T	G	0	0	0.625	0	0	Odocoileus_hemionus_HiC.fasta025325	missense_variant
Moderate	HiC_scaffold_14	19855545	G	A	0	0	0.625	0.166667	0	Odocoileus_hemionus_HiC.fasta014392	missense_variant
Moderate	HiC_scaffold_21	8041957	A	T	0	0	0.625	0.25	0	Odocoileus_hemionus_HiC.fasta019744	missense_variant
Moderate	HiC_scaffold_2	82174729	C	A	0	0.25	0	0	0	Odocoileus_hemionus_HiC.fasta003729	missense_variant
Moderate	HiC_scaffold_4	4875634	T	C	0	0.25	0	0	0	Odocoileus_hemionus_HiC.fasta005498	missense_variant
Moderate	HiC_scaffold_4	66809259	T	C	0	0.25	0	0	0	Odocoileus_hemionus_HiC.fasta006078	missense_variant
Moderate	HiC_scaffold_4	74613742	A	G	0	0.25	0	0	0	Odocoileus_hemionus_HiC.fasta006189	missense_variant
Moderate	HiC_scaffold_5	74014321	C	A	0	0.25	0	0	0	Odocoileus_hemionus_HiC.fasta007516	missense_variant
Moderate	HiC_scaffold_5	76340986	C	T	0	0.25	0	0	0	Odocoileus_hemionus_HiC.fasta007617	missense_variant
Moderate	HiC_scaffold_5	78346272	C	G	0	0.25	0	0	0	Odocoileus_hemionus_HiC.fasta007665	missense_variant
Moderate	HiC_scaffold_6	1263970	A	T	0	0.25	0	0	0	Odocoileus_hemionus_HiC.fasta007873	missense_variant
Moderate	HiC_scaffold_6	13929656	C	A	0	0.25	0	0	0	Odocoileus_hemionus_HiC.fasta007982	missense_variant
Moderate	HiC_scaffold_6	31646962	G	T	0	0.25	0	0	0	Odocoileus_hemionus_HiC.fasta008087	missense_variant
Moderate	HiC_scaffold_6	41956675	A	G	0	0.25	0	0	0	Odocoileus_hemionus_HiC.fasta008195	missense_variant
Moderate	HiC_scaffold_6	80098477	G	A	0	0.25	0	0	0	Odocoileus_hemionus_HiC.fasta008552	missense_variant
Moderate	HiC_scaffold_6	91656766	G	A	0	0.25	0	0	0	Odocoileus_hemionus_HiC.fasta008684	missense_variant
Moderate	HiC_scaffold_7	41419629	C	T	0	0.25	0	0	0	Odocoileus_hemionus_HiC.fasta009090	missense_variant
Moderate	HiC_scaffold_7	57722174	C	T	0	0.25	0	0	0	Odocoileus_hemionus_HiC.fasta009227	missense_variant
Moderate	HiC_scaffold_8	11056573	T	C	0	0.25	0	0	0	Odocoileus_hemionus_HiC.fasta009700	missense_variant
Moderate	HiC_scaffold_8	14327263	C	T	0	0.25	0	0	0	Odocoileus_hemionus_HiC.fasta009728	missense_variant
Moderate	HiC_scaffold_8	63586641	C	T	0	0.25	0	0	0	Odocoileus_hemionus_HiC.fasta010023	missense_variant
Moderate	HiC_scaffold_8	65175156	G	A	0	0.25	0	0	0	Odocoileus_hemionus_HiC.fasta010036	missense_variant
Moderate	HiC_scaffold_9	8815748	A	G	0	0.25	0	0	0	Odocoileus_hemionus_HiC.fasta010311	missense_variant
Moderate	HiC_scaffold_9	17976750	C	T	0	0.25	0	0	0	Odocoileus_hemionus_HiC.fasta010353	missense_variant
Moderate	HiC_scaffold_9	39486908	G	A	0	0.25	0	0	0	Odocoileus_hemionus_HiC.fasta010715	missense_variant
Moderate	HiC_scaffold_9	57156525	C	T	0	0.25	0	0	0	Odocoileus_hemionus_HiC.fasta010943	missense_variant
Moderate	HiC_scaffold_11	39630977	C	T	0	0.25	0	0	0	Odocoileus_hemionus_HiC.fasta012123	missense_variant
Moderate	HiC_scaffold_11	41358387	A	T	0	0.25	0	0	0	Odocoileus_hemionus_HiC.fasta012138	missense_variant
Moderate	HiC_scaffold_11	53551639	G	A	0	0.25	0	0	0	Odocoileus_hemionus_HiC.fasta012259	missense_variant&splice_region_variant
Moderate	HiC_scaffold_12	8221083	C	T	0	0.25	0	0	0	Odocoileus_hemionus_HiC.fasta012489	missense_variant
Moderate	HiC_scaffold_13	41610303	T	C	0	0.25	0	0	0	Odocoileus_hemionus_HiC.fasta013656	missense_variant
Moderate	HiC_scaffold_13	47754525	T	A	0	0.25	0	0	0	Odocoileus_hemionus_HiC.fasta013709	missense_variant
Moderate	HiC_scaffold_13	63139769	G	A	0	0.25	0	0	0	Odocoileus_hemionus_HiC.fasta013852	missense_variant
Moderate	HiC_scaffold_14	9319369	G	A	0	0.25	0	0	0	Odocoileus_hemionus_HiC.fasta014221	missense_variant
Moderate	HiC_scaffold_15	33603908	A	T	0	0.25	0	0	0	Odocoileus_hemionus_HiC.fasta014903	missense_variant
Moderate	HiC_scaffold_16	53622583	T	C	0	0.25	0	0	0	Odocoileus_hemionus_HiC.fasta015482	missense_variant
Moderate	HiC_scaffold_17	9448956	G	C	0	0.25	0	0	0	Odocoileus_hemionus_HiC.fasta015978	missense_variant
Moderate	HiC_scaffold_17	53855379	A	G	0	0.25	0	0	0	Odocoileus_hemionus_HiC.fasta016840	missense_variant
Moderate	HiC_scaffold_18	17459574	A	G	0	0.25	0	0	0	Odocoileus_hemionus_HiC.fasta017139	missense_variant
Moderate	HiC_scaffold_18	35779637	T	C	0	0.25	0	0	0	Odocoileus_hemionus_HiC.fasta017645	missense_variant
Moderate	HiC_scaffold_18	46738889	C	G	0	0.25	0	0	0	Odocoileus_hemionus_HiC.fasta017982	missense_variant&splice_region_variant
Moderate	HiC_scaffold_19	11048813	A	G	0	0.25	0	0	0	Odocoileus_hemionus_HiC.fasta018350	missense_variant
Moderate	HiC_scaffold_19	14292509	T	C	0	0.25	0	0	0	Odocoileus_hemionus_HiC.fasta018364	missense_variant
Moderate	HiC_scaffold_19	26334101	G	C	0	0.25	0	0	0	Odocoileus_hemionus_HiC.fasta018550	missense_variant
Moderate	HiC_scaffold_19	45417300	T	C	0	0.25	0	0	0	Odocoileus_hemionus_HiC.fasta018677	missense_variant
Moderate	HiC_scaffold_19	56428348	T	A	0	0.25	0	0	0	Odocoileus_hemionus_HiC.fasta018810	missense_variant
Moderate	HiC_scaffold_20	46506870	C	A	0	0.25	0	0	0	Odocoileus_hemionus_HiC.fasta019317	missense_variant
Moderate	HiC_scaffold_20	46533317	G	A	0	0.25	0	0	0	Odocoileus_hemionus_HiC.fasta019321	missense_variant
Moderate	HiC_scaffold_21	18688121	C	A	0	0.25	0	0	0	Odocoileus_hemionus_HiC.fasta019814	missense_variant
Moderate	HiC_scaffold_24	478102	C	A	0	0.25	0	0	0	Odocoileus_hemionus_HiC.fasta021358	missense_variant
Moderate	HiC_scaffold_24	10808781	A	G	0	0.25	0	0	0	Odocoileus_hemionus_HiC.fasta021406	missense_variant
Moderate	HiC_scaffold_24	32859669	C	T	0	0.25	0	0	0	Odocoileus_hemionus_HiC.fasta021544	missense_variant
[truncated: 6,601 more rows]
