# Supplementary material for: Adaptation to the High-Arctic island environment despite long-term reduced genetic variation in Svalbard reindeer
Source: iScience. 2023 Sep 3;26(10):107811. doi: 10.1016/j.isci.2023.107811 (PMC10514459; doi:10.1016/j.isci.2023.107811)
Supplement: Table S3. Demographic and genomic parameters used in the SLiM simulations, related to Figures 4–5 and STAR Methods [file mmc4.xlsx]

## Sheet: Table S3
Table S3. Demographic and genomic parameters used in the SLiM simulations.
Demographic parameters
K ancestral	50000
Kancient_founder	25; 50; 100; 250; 500
Kanc_recovery	1,000; 2,000; 5,000
Khist	20000
Krecent bottleneck	1800
Krecent_recovery	20000
Longevity	16
Age-specific mortality	Calves = 0.2; 1-14 yrs. = 0.05; 15 yrs. = 0.74; 16 yrs. = 1.0
Age at first and last reproduction	1;13
Proportion males reproducing	0.7
N offspring probability (i.e., weights) for males (min=1; max=8)	0.52; 0.26; 0.11; 0.04; 0.02; 0.01; 0.01; 0.04
Selection coefficients	distribution	s	h	frequency
Very strongly deleterious	gamma distribution; mean s =−0.01314833; shape= 0.186	s < -0.1	0	2.6
Strongly deleterious	gamma distribution; mean s =−0.01314833; shape= 0.186	-0.1 ≤ s < -0.01	0.01	23.6
Mildly deleterious	gamma distribution; mean s =−0.01314833; shape= 0.186	-0.01 ≤ s < -0.001	0.1	24.7
Weakly deleterious	gamma distribution; mean s =−0.01314833; shape= 0.186	s > -0.001	0.4	49.1
Lethal	f	-1	0	0.5
Neutral	f	0	0.5	43.3
